# Supplementary material for: The challenges of climate change and human impacts faced by Mexican coasts: A comprehensive evaluation
Source: PLoS One. 2025 Apr 17;20(4):e0320087. doi: 10.1371/journal.pone.0320087 (PMC12005513; doi:10.1371/journal.pone.0320087)
Supplement: S1 date — (CSV) [file pone.0320087.s001.csv]

transect_id	country_id	continent	country_name	changerate	changerate_unc	flag_sandy	no_shorelines	dt	dist	RMSE	outliers_1	outliers_2	Timespan	intercept	intercept_unc	Intersect_lon	Intersect_lat
BOX_115_081_68	MEX	North America	Mexico	-0.74605069117626	0.33369078318002	True	30	[1.00207396456, 2.00141002211, 3.00074607966, 4.00008213721, 6.00149215932, 8.00016427442, 9.00223823898, 10.0015742965, 11.0009103541, 12.0002464116, 13.0023203762, 14.0016564337, 15.0009924913, 16.0003285488, 17.0024025134, 18.0017385709, 19.0010746285, 20.0004106861, 21.0024846506, 22.0018207082, 23.0011567657, 24.0004928233, 25.0025667878, 26.0019028454, 27.0012389029, 28.0005749605, 29.00264…	[856.5439715659026, 851.3181481139097, 868.4050086990932, 866.0002309359595, 868.3849930585518, 821.328469606724, 824.3313575790102, 846.94578651561, 827.0757446923001, 849.2052145908493, 760.0142089769369, 822.3354638143697, 838.7284184508645, 852.4902904899777, 854.472108984298, 811.1785722471955, 864.8686441361417, 851.6129110312478, 844.1992943956985, 819.2312353225263, 863.1848731016588, 851…	15.674081949041	[24]	[10]	31	854.63148169154	6.452453041956	-94.163663684	16.1126371322
BOX_115_081_69	MEX	North America	Mexico	8.6342067495744	2.3254648970651	True	30	[1.00207396456, 2.00141002211, 3.00074607966, 4.00008213721, 6.00149215932, 8.00016427442, 9.00223823898, 10.0015742965, 11.0009103541, 12.0002464116, 13.0023203762, 14.0016564337, 15.0009924913, 16.0003285488, 17.0024025134, 18.0017385709, 19.0010746285, 20.0004106861, 21.0024846506, 22.0018207082, 23.0011567657, 24.0004928233, 25.0025667878, 26.0019028454, 27.0012389029, 28.0005749605, 29.00264…	[1060.0541552754835, 1301.7013469387546, 1076.0134589488332, 1084.3503288170011, 1061.6264835355207, 1311.0643553237066, 1334.0477458386224, 1035.4936574692338, 1022.0501537936367, 1292.6381552121777, 1795.1401567780294, 1303.925940658511, 1305.648901968145, 1034.0899635962774, 1047.1009125428805, 1770.4014700008806, 1307.2273209183315, 1024.8428580943064, 1332.8685535924117, 1322.8852648763982, …	99.072564477645	[1, 9, 10, 15, 16, 17, 20, 21, 25]	[]	31	1070.0624867119	45.60397945317	-94.1679035512	16.1140613845
BOX_115_081_70	MEX	North America	Mexico	-6.4885824626686	6.5539139932583	True	28	[1.00207396456, 2.00141002211, 3.00074607966, 8.00016427442, 9.00223823898, 10.0015742965, 11.0009103541, 12.0002464116, 13.0023203762, 14.0016564337, 15.0009924913, 16.0003285488, 17.0024025134, 18.0017385709, 19.0010746285, 20.0004106861, 21.0024846506, 22.0018207082, 23.0011567657, 24.0004928233, 25.0025667878, 26.0019028454, 27.0012389029, 28.0005749605, 29.002648925, 30.0019849826, 31.001321…	[1108.9457417213273, 1295.7167650578601, 1127.0299701569552, 1359.0308326265704, 1348.3813499115154, 1066.8158976011698, 1005.8108665137506, 1327.3406327788316, 819.812866176705, 998.1552153498548, 1759.9026662242907, 1051.5636896888714, 1088.5292954438826, 868.1222195679999, 1749.7526075484595, 1070.3962413651543, 1658.409240144278, 1378.0663293789985, 1023.7701580702836, 1058.5499462634175, 139…	179.06434150037	[0, 1, 2, 7, 8, 9, 10, 13, 14, 15, 16, 17, 25]	[14]	23	1262.3159606274	142.65467028119	-94.1721434151	16.1154856357
BOX_115_081_71	MEX	North America	Mexico	-6.1132855880802	1.2647709429608	True	27	[2.00141002211, 3.00074607966, 8.00016427442, 9.00223823898, 10.0015742965, 11.0009103541, 12.0002464116, 13.0023203762, 14.0016564337, 15.0009924913, 16.0003285488, 17.0024025134, 18.0017385709, 19.0010746285, 20.0004106861, 21.0024846506, 22.0018207082, 23.0011567657, 24.0004928233, 25.0025667878, 26.0019028454, 27.0012389029, 28.0005749605, 29.002648925, 30.0019849826, 31.0013210401, 32.000657…	[1145.2150745104623, 1241.2346153913825, 1090.909840676577, 1042.057996092434, 1102.195923629003, 1082.6670591044428, 1464.075989860861, 856.3350166724072, 1016.6596413900288, 1860.6903084599235, 1065.6947146287134, 1136.3119605593445, 909.2021281787713, 1877.0997366101865, 1068.7388058624003, 1019.0725236973195, 953.6558247819311, 1030.885961001484, 1042.825059794216, 1076.3069726085805, 1548.56…	43.971763165245	[1, 6, 7, 8, 9, 12, 13, 20, 21]	[]	30	1155.7271336919	27.453635064258	-94.1763832757	16.1169098858
BOX_115_081_72	MEX	North America	Mexico	-8.3468103638411	1.5813438503371	True	27	[2.00141002211, 3.00074607966, 8.00016427442, 9.00223823898, 10.0015742965, 11.0009103541, 12.0002464116, 13.0023203762, 14.0016564337, 15.0009924913, 16.0003285488, 17.0024025134, 18.0017385709, 19.0010746285, 20.0004106861, 21.0024846506, 22.0018207082, 23.0011567657, 24.0004928233, 25.0025667878, 26.0019028454, 27.0012389029, 28.0005749605, 29.002648925, 30.0019849826, 31.0013210401, 32.000657…	[1227.6504788984612, 1397.5601224837392, 1197.5682491008329, 1176.5463656315067, 1188.2827899041035, 1081.094589882869, 1598.2399629545976, 921.9589023940906, 1063.1703327743617, 1839.037220451905, 1145.1266694766928, 1261.6865736027132, 953.4313112906791, 1117.2023893127912, 1134.899565136697, 1005.7404208857395, 981.8257435526893, 1840.1669409910205, 1099.9725599854394, 1162.5448185887317, 1611…	51.826205978804	[1, 5, 6, 7, 8, 9, 10, 11, 12, 17, 20, 21]	[]	30	1256.5048158522	35.704541530931	-94.1806187076	16.1183455934
BOX_115_081_73	MEX	North America	Mexico	-6.7741501692376	1.7019144655542	True	26	[2.00141002211, 8.00016427442, 9.00223823898, 10.0015742965, 11.0009103541, 12.0002464116, 13.0023203762, 14.0016564337, 15.0009924913, 16.0003285488, 17.0024025134, 18.0017385709, 19.0010746285, 20.0004106861, 21.0024846506, 22.0018207082, 23.0011567657, 24.0004928233, 25.0025667878, 26.0019028454, 27.0012389029, 28.0005749605, 29.002648925, 30.0019849826, 31.0013210401, 32.0006570977]	[1572.2195062445276, 1084.5690613550332, 1076.3815053976682, 1103.818481168558, 939.9636234964846, 1508.8103379474069, 861.0385339743696, 999.1559460759946, 972.9756367408245, 1072.119196710356, 1163.2058748413324, 895.1213382491358, 1044.5181463425936, 1096.8640900839166, 943.1302046893084, 920.2103796876515, 1849.530288393875, 989.6391173543032, 1119.8557720451863, 1441.3285180930998, 1041.5346…	48.243280956327	[4, 5, 6, 9, 10, 11, 16, 17, 18, 19, 20]	[0]	24	1132.0478635443	37.681228310875	-94.1848006103	16.1199200492
BOX_115_081_74	MEX	North America	Mexico	-12.778247639337	5.1580037041194	True	26	[2.00141002211, 8.00016427442, 9.00223823898, 10.0015742965, 11.0009103541, 12.0002464116, 13.0023203762, 14.0016564337, 15.0009924913, 16.0003285488, 17.0024025134, 18.0017385709, 19.0010746285, 20.0004106861, 21.0024846506, 22.0018207082, 23.0011567657, 24.0004928233, 25.0025667878, 26.0019028454, 27.0012389029, 28.0005749605, 29.002648925, 30.0019849826, 31.0013210401, 32.0006570977]	[1704.083980157488, 1042.3083250455684, 945.7391550931407, 1250.6023811400973, 1221.045013732369, 1766.8566936046886, 905.2472973811156, 963.5307960863581, 948.0204396613539, 1044.3162414962521, 1274.921630812846, 901.2985109529155, 1096.5255058035023, 1087.3845812523289, 957.8366451240876, 1014.721797989311, 1395.7763324027608, 1406.1423733908073, 1095.3982115876279, 1080.2698356258616, 1108.982…	172.43652559492	[1, 2, 5, 9, 10, 11]	[]	30	1371.0900915935	116.18244627711	-94.1889825087	16.1214945033
BOX_115_081_75	MEX	North America	Mexico	-26.098932119208	2.8822960341035	True	26	[2.00141002211, 8.00016427442, 9.00223823898, 10.0015742965, 11.0009103541, 12.0002464116, 13.0023203762, 14.0016564337, 15.0009924913, 16.0003285488, 17.0024025134, 18.0017385709, 19.0010746285, 20.0004106861, 21.0024846506, 22.0018207082, 23.0011567657, 24.0004928233, 25.0025667878, 26.0019028454, 27.0012389029, 28.0005749605, 29.002648925, 30.0019849826, 31.0013210401, 32.0006570977]	[1771.600849536662, 1305.9892662623852, 1042.422474039607, 1503.3649283917719, 1499.5765221654128, 1027.8913610684185, 910.0233216145932, 1052.0858455079017, 1344.9839470976096, 1515.7549097635695, 1488.1139992420945, 951.4638455490581, 1098.236379774004, 1470.3469632175643, 1410.9163036141335, 1041.8016580369338, 1851.2714415913176, 1392.1935765775702, 1140.8779611079772, 1265.9545916379066, 106…	81.488439745578	[1, 2, 5, 6, 7, 8, 11, 12, 15, 16, 17, 18, 19, 20, 21]	[]	30	1858.0989006996	63.491849134276	-94.1931292264	16.1231465596
BOX_115_081_76	MEX	North America	Mexico	-3.188984292245	2.9066663654642	True	22	[2.00141002211, 8.00016427442, 9.00223823898, 12.0002464116, 13.0023203762, 14.0016564337, 15.0009924913, 18.0017385709, 19.0010746285, 20.0004106861, 21.0024846506, 22.0018207082, 23.0011567657, 24.0004928233, 25.0025667878, 26.0019028454, 27.0012389029, 28.0005749605, 29.002648925, 30.0019849826, 31.0013210401, 32.0006570977]	[1774.7820083042727, 1203.6874854874952, 1124.9733654574438, 1069.5486195695566, 957.7607826824307, 1113.1304979609943, 1374.6095797984337, 1005.6364260787075, 1702.3420863992321, 1145.1831184883338, 1382.7762736163638, 1013.4389028617065, 1684.8211713694266, 1235.531921961423, 1239.995431247189, 1120.2023294878093, 1500.253030434672, 1094.8901450222622, 1079.847310958453, 1040.3569759782051, 993…	73.608907444442	[0, 4, 5, 6, 7, 8, 9, 10, 11, 12, 15, 16]	[]	24	1190.7043319105	71.202229533499	-94.1971781095	16.1250144996
BOX_115_081_77	MEX	North America	Mexico	-7.5230364933935	6.9637354709216	True	27	[2.00141002211, 3.00074607966, 4.00008213721, 8.00016427442, 9.00223823898, 10.0015742965, 12.0002464116, 13.0023203762, 14.0016564337, 15.0009924913, 16.0003285488, 17.0024025134, 18.0017385709, 19.0010746285, 20.0004106861, 21.0024846506, 22.0018207082, 23.0011567657, 24.0004928233, 25.0025667878, 26.0019028454, 27.0012389029, 28.0005749605, 29.002648925, 30.0019849826, 31.0013210401, 32.000657…	[1142.2486212197387, 1386.7414529470057, 1159.4184085184652, 1158.1534124784716, 1210.5738000596743, 1671.8092990134608, 1150.3919861758345, 997.0014084098378, 1134.694697025589, 1548.4766183395561, 1698.7614767180773, 1720.2410535629867, 1033.5349148760731, 1575.023021425969, 1159.5623909724416, 1272.1970309590413, 1054.0295969961487, 1534.9086593772079, 1045.9107253337531, 1249.6522483445683, 1…	210.67696699104	[0, 1, 5, 6, 7, 8, 9, 12, 13, 14, 15, 16, 17, 18, 21]	[]	28	1401.9153751797	162.29378740581	-94.2012269855	16.1268824364
BOX_115_081_78	MEX	North America	Mexico	-2.601005127881	2.4626152937971	True	27	[2.00141002211, 3.00074607966, 4.00008213721, 8.00016427442, 9.00223823898, 10.0015742965, 12.0002464116, 13.0023203762, 14.0016564337, 15.0009924913, 16.0003285488, 17.0024025134, 18.0017385709, 19.0010746285, 20.0004106861, 21.0024846506, 22.0018207082, 23.0011567657, 24.0004928233, 25.0025667878, 26.0019028454, 27.0012389029, 28.0005749605, 29.002648925, 30.0019849826, 31.0013210401, 32.000657…	[1147.5843780521293, 1208.858950020233, 1169.6832231930712, 1169.865508795153, 1094.7615750029815, 1232.5346054270897, 1844.4713917007098, 995.03111070033, 1131.016933875282, 1114.4591097577445, 1454.0037608917098, 1324.2446395963373, 1044.9833090184395, 1375.3236592145058, 1314.6211484638056, 1070.3630185466543, 1042.891205553904, 1394.1396441483776, 1110.094477325233, 1248.3645801239302, 1290.5…	96.993835235857	[5, 6, 7, 10, 11, 12, 17, 18, 21]	[]	30	1196.723506622	52.217469081823	-94.2052758543	16.1287503698
BOX_115_081_79	MEX	North America	Mexico	-2.3969004070362	2.4579521937692	True	28	[2.00141002211, 3.00074607966, 4.00008213721, 8.00016427442, 9.00223823898, 10.0015742965, 11.0009103541, 12.0002464116, 13.0023203762, 14.0016564337, 15.0009924913, 16.0003285488, 17.0024025134, 18.0017385709, 19.0010746285, 20.0004106861, 21.0024846506, 22.0018207082, 23.0011567657, 24.0004928233, 25.0025667878, 26.0019028454, 27.0012389029, 28.0005749605, 29.002648925, 30.0019849826, 31.001321…	[1068.0210655336077, 1090.6457366441157, 1155.0702479770698, 1175.4007429266583, 1221.877283842362, 1289.31246925872, 1474.3355865335438, 1172.952639408629, 980.8634686873439, 1115.8980686692933, 1092.9332411719138, 1391.2687897912597, 1313.9282765813402, 1012.2658965277722, 1181.1131955172361, 1223.6447313068345, 1201.8435139789412, 1027.3379548899939, 1279.956738255034, 1161.551478270227, 1247.…	100.39416829397	[6, 7, 8, 13, 17, 18, 22]	[]	30	1207.1342925077	50.401847603512	-94.2091793155	16.1308724934
BOX_115_081_80	MEX	North America	Mexico	-8.2405318965105	3.7230354800904	True	28	[2.00141002211, 3.00074607966, 4.00008213721, 8.00016427442, 9.00223823898, 10.0015742965, 11.0009103541, 12.0002464116, 13.0023203762, 14.0016564337, 15.0009924913, 16.0003285488, 17.0024025134, 18.0017385709, 19.0010746285, 20.0004106861, 21.0024846506, 22.0018207082, 23.0011567657, 24.0004928233, 25.0025667878, 26.0019028454, 27.0012389029, 28.0005749605, 29.002648925, 30.0019849826, 31.001321…	[1006.6443834898156, 1218.1860239423518, 1048.6187804921558, 1155.2353465790984, 1194.1516494058162, 1353.0132547410944, 1488.4043952766162, 1048.8785346545767, 879.2052271128872, 1045.2113613043807, 963.770169217305, 1359.477072208574, 1420.6543341526742, 925.3792558770992, 1162.811920717125, 1011.3563645093224, 1050.5490853478987, 1036.2435791961677, 1509.0975465981703, 1066.4311849270953, 1238…	95.462527151468	[0, 1, 2, 5, 6, 7, 8, 13, 14, 18, 19, 20, 21, 22, 23]	[5]	24	1232.3432416498	82.368933129611	-94.2129916345	16.1331539467
BOX_115_081_81	MEX	North America	Mexico	-12.2559013544	10.454704904842	True	28	[2.00141002211, 3.00074607966, 4.00008213721, 8.00016427442, 9.00223823898, 10.0015742965, 11.0009103541, 12.0002464116, 13.0023203762, 14.0016564337, 15.0009924913, 16.0003285488, 17.0024025134, 18.0017385709, 19.0010746285, 20.0004106861, 21.0024846506, 22.0018207082, 23.0011567657, 24.0004928233, 25.0025667878, 26.0019028454, 27.0012389029, 28.0005749605, 29.002648925, 30.0019849826, 31.001321…	[209.55813175767946, 1109.5371336770265, 1037.7311254706606, 185.71722387400558, 183.79273290944104, 1221.2427919205386, 1298.987195398787, 171.17878544115808, 206.59366142716638, 184.3347214279698, 68.44249544280015, 178.94201019538764, 95.25254024008298, 200.60097256241218, 1200.1258925522186, 156.98839593435844, 122.48410881359604, 199.45810832108447, 1621.6912618999384, 177.90902821491466, 12…	436.49033294075	[10, 13, 14, 18, 19, 22]	[]	30	664.25827971941	206.53806644182	-94.2166322717	16.1356746524
BOX_115_081_82	MEX	North America	Mexico	1.5262580598264	1.9280903137105	True	28	[2.00141002211, 3.00074607966, 4.00008213721, 8.00016427442, 9.00223823898, 10.0015742965, 11.0009103541, 12.0002464116, 13.0023203762, 14.0016564337, 15.0009924913, 16.0003285488, 17.0024025134, 18.0017385709, 19.0010746285, 20.0004106861, 21.0024846506, 22.0018207082, 23.0011567657, 24.0004928233, 25.0025667878, 26.0019028454, 27.0012389029, 28.0005749605, 29.002648925, 30.0019849826, 31.001321…	[363.81328630658805, 1213.64556132491, 851.2556768924669, 265.8254853493361, 250.76963087043984, 1125.1674752358958, 1361.068186416443, 220.17174322778453, 356.83536300872146, 258.59925642651154, 160.51376464472813, 264.82490871019854, 51.88143326389646, 238.6617650726411, 929.3639023286088, 192.110044938361, 214.69494362100568, 300.53793445504886, 1358.3052118706821, 222.30686693150764, 1064.484…	45.300346899992	[0, 1, 2, 5, 6, 7, 8, 9, 10, 11, 12, 13, 14, 18, 19, 20, 21, 22]	[]	24	229.62455563434	47.152247320795	-94.2202806101	16.1381784609
BOX_115_081_83	MEX	North America	Mexico	0.56278315713555	1.758764580445	True	29	[2.00141002211, 3.00074607966, 4.00008213721, 6.00149215932, 8.00016427442, 9.00223823898, 10.0015742965, 11.0009103541, 12.0002464116, 13.0023203762, 14.0016564337, 15.0009924913, 16.0003285488, 17.0024025134, 18.0017385709, 19.0010746285, 20.0004106861, 21.0024846506, 22.0018207082, 23.0011567657, 24.0004928233, 25.0025667878, 26.0019028454, 27.0012389029, 28.0005749605, 29.002648925, 30.001984…	[322.53812205985105, 1618.4623829608067, 1199.3927135469123, 870.7561506104893, 268.37988790367035, 206.33274149095539, 1168.9262997920928, 1480.3187100135237, 211.46319157105037, 324.9146690004281, 273.762873675756, 44.448084283170736, 240.8929273693221, 66.47115466700998, 230.17113125539197, 864.215205039651, 177.04123349152727, 248.50758254502284, 296.12472263732053, 1562.005968695285, 271.064…	46.557818693683	[0, 1, 2, 3, 6, 7, 8, 11, 12, 13, 14, 15, 19, 20, 21, 22, 23]	[]	24	251.31027404501	40.444509874257	-94.224289978	16.140106935
BOX_115_081_84	MEX	North America	Mexico	-31.157799070026	11.678344648111	True	28	[2.00141002211, 4.00008213721, 6.00149215932, 8.00016427442, 9.00223823898, 10.0015742965, 11.0009103541, 12.0002464116, 13.0023203762, 14.0016564337, 15.0009924913, 16.0003285488, 17.0024025134, 18.0017385709, 19.0010746285, 20.0004106861, 21.0024846506, 22.0018207082, 23.0011567657, 24.0004928233, 25.0025667878, 26.0019028454, 27.0012389029, 28.0005749605, 29.002648925, 30.0019849826, 31.001321…	[303.08517806631477, 1179.7673977787538, 914.385845746732, 254.68031727429627, 860.1657513339791, 1257.5022551188688, 1289.9616683622294, 199.27032441553592, 322.0899638495584, 275.4973281402208, 853.9998341649066, 238.5010447753081, 1229.848760308813, 268.1028714211321, 900.0008862159845, 191.80747981984481, 209.13100750220684, 267.75438673217394, 1185.9467502039836, 276.4462624031963, 1055.9640…	290.83516923869	[0, 1, 2, 3, 4, 7, 10, 11, 12, 13, 14, 18, 19, 20, 21, 22]	[]	22	1106.5041758887	270.15850585873	-94.2284698948	16.1416860772
BOX_115_081_85	MEX	North America	Mexico	-0.02460765378063	13.690575280538	True	26	[2.00141002211, 4.00008213721, 8.00016427442, 9.00223823898, 10.0015742965, 12.0002464116, 13.0023203762, 14.0016564337, 15.0009924913, 16.0003285488, 17.0024025134, 18.0017385709, 19.0010746285, 20.0004106861, 21.0024846506, 22.0018207082, 23.0011567657, 24.0004928233, 25.0025667878, 26.0019028454, 27.0012389029, 28.0005749605, 29.002648925, 30.0019849826, 31.0013210401, 32.0006570977]	[356.2670386055249, 974.4968463751635, 230.54390943695068, 922.3539637621399, 1243.6227508564516, 143.14885571674654, 378.8514216891909, 325.1757567721069, 87.09188699201532, 190.82478488124474, 1531.788127374611, 287.7477802781466, 1118.805537635487, 177.42162256627063, 144.88911433679405, 1264.7109466232528, 1286.527549844472, 344.68232645108856, 1034.8211801898303, 300.5058167572126, 1017.8864…	370.9310075873	[1, 2, 3, 4, 5, 8, 9, 10, 11, 12, 17, 18, 19, 20]	[]	30	460.94674368745	324.31042140452	-94.2327297027	16.1430102532
BOX_115_081_86	MEX	North America	Mexico	7.3457502806585	4.7427733447572	True	27	[2.00141002211, 3.00074607966, 4.00008213721, 8.00016427442, 9.00223823898, 10.0015742965, 12.0002464116, 13.0023203762, 14.0016564337, 15.0009924913, 16.0003285488, 17.0024025134, 18.0017385709, 19.0010746285, 20.0004106861, 21.0024846506, 22.0018207082, 23.0011567657, 24.0004928233, 25.0025667878, 26.0019028454, 27.0012389029, 28.0005749605, 29.002648925, 30.0019849826, 31.0013210401, 32.000657…	[462.25229153129476, 21.625278289994874, 1588.2807314883446, 244.50682298939347, 102.77974055902683, 58.818952164037455, 330.8490420995132, 481.82057326556804, 432.3443527793436, 87.19902386002475, 175.4029332088569, 111.67510336066658, 422.220971836702, 1091.2364022396782, 186.54661070325798, 149.59298224280923, 1162.3609216996663, 121.7133076930927, 434.76107890929063, 1291.827088790441, 381.66…	151.65119124806	[1, 2, 3, 6, 12, 13, 16, 17, 18, 19, 20, 21]	[]	30	156.47331175583	100.02534772839	-94.2371225365	16.1439099473
BOX_115_081_87	MEX	North America	Mexico	0.87218409771943	7.3325391271606	True	24	[2.00141002211, 4.00008213721, 8.00016427442, 9.00223823898, 12.0002464116, 13.0023203762, 14.0016564337, 15.0009924913, 16.0003285488, 18.0017385709, 19.0010746285, 20.0004106861, 21.0024846506, 22.0018207082, 23.0011567657, 24.0004928233, 25.0025667878, 26.0019028454, 27.0012389029, 28.0005749605, 29.002648925, 30.0019849826, 31.0013210401, 32.0006570977]	[867.9099410571129, 1846.0686827874774, 1082.8229181141687, 975.0092436489757, 897.0994072931478, 814.8297681162427, 893.1851194667653, 1157.6518337382333, 969.2887538210616, 855.2866909613806, 1514.4342018907234, 1176.391335278376, 910.2518902622564, 1450.2635054881082, 1483.5456218718773, 1756.7199253241988, 1400.2268374152318, 892.1461144995066, 1563.9619739761881, 863.7070396114934, 849.18031…	223.50225425334	[1, 2, 7, 8, 9, 10, 11, 12, 15, 16, 17, 18]	[]	30	956.57948629019	165.56121515217	-94.2414867092	16.1436942342
BOX_115_081_88	MEX	North America	Mexico	-0.17787172736476	0.35078754738584	True	29	[2.00141002211, 3.00074607966, 4.00008213721, 6.00149215932, 8.00016427442, 9.00223823898, 10.0015742965, 11.0009103541, 12.0002464116, 13.0023203762, 14.0016564337, 15.0009924913, 16.0003285488, 17.0024025134, 18.0017385709, 19.0010746285, 20.0004106861, 21.0024846506, 22.0018207082, 23.0011567657, 24.0004928233, 25.0025667878, 26.0019028454, 27.0012389029, 28.0005749605, 29.002648925, 30.001984…	[1797.9659871374963, 1759.9975600965142, 1735.5659116065747, 1754.8248019063928, 1781.4263002452499, 1798.4098444623728, 1759.9538778168844, 1758.969111279751, 1760.2048841683768, 1776.6347961718334, 1775.3705107792694, 1759.8771264080594, 1759.255833985024, 1759.206631607681, 1766.068187392729, 171.71715042653102, 1738.5522013994512, 1766.4043257084659, 148.57308619069633, 1089.7421704040505, 17…	14.380572528849	[15, 18, 19, 20, 21, 22, 23]	[]	30	1768.1892727232	6.4274168194893	-94.2405397614	16.1403708267
BOX_115_081_89	MEX	North America	Mexico	-0.2936545782172	0.22802185272956	True	29	[2.00141002211, 3.00074607966, 4.00008213721, 6.00149215932, 8.00016427442, 9.00223823898, 10.0015742965, 11.0009103541, 12.0002464116, 13.0023203762, 14.0016564337, 15.0009924913, 16.0003285488, 17.0024025134, 18.0017385709, 19.0010746285, 20.0004106861, 21.0024846506, 22.0018207082, 23.0011567657, 24.0004928233, 25.0025667878, 26.0019028454, 27.0012389029, 28.0005749605, 29.002648925, 30.001984…	[1621.7045700571218, 1598.4246466925993, 1570.5568450230255, 1582.98242629447, 1614.1866440150693, 1612.0103710873655, 1601.2170087620502, 1588.7432300267353, 1605.08767710711, 1615.6219039631646, 1614.1916788593871, 1589.468010276207, 1606.649733587925, 1597.7010167503158, 1604.921499722083, 96.71713170557928, 1595.760544461324, 1598.7321445019531, 1595.1327964459265, 1588.4629765804582, 1608.48…	9.3047182872019	[15, 21, 22, 23]	[2]	30	1606.4902865829	4.4055862423506	-94.2368356769	16.1379718711
BOX_115_081_90	MEX	North America	Mexico	-0.53073891123733	0.20627082313616	True	29	[2.00141002211, 3.00074607966, 4.00008213721, 6.00149215932, 8.00016427442, 9.00223823898, 10.0015742965, 11.0009103541, 12.0002464116, 13.0023203762, 14.0016564337, 15.0009924913, 16.0003285488, 17.0024025134, 18.0017385709, 19.0010746285, 20.0004106861, 21.0024846506, 22.0018207082, 23.0011567657, 24.0004928233, 25.0025667878, 26.0019028454, 27.0012389029, 28.0005749605, 29.002648925, 30.001984…	[1536.438215580772, 1509.1525166207857, 1477.0761816146291, 188.13639110752683, 1524.3236383217322, 1521.2787838067823, 1518.0044261952105, 1501.3670560373794, 1517.9224513257207, 1522.159312571734, 1519.3934118936008, 1507.8266461364128, 1509.1397649695084, 1502.6785508705725, 1505.7657423130202, 111.04865659972624, 1503.7965502760364, 1508.8514161706469, 1514.5943006865327, 1493.708504394863, 1…	8.0893776891078	[3, 15, 21, 22, 23]	[2]	30	1521.5160573691	4.0628604752368	-94.2329656813	16.1357819141
BOX_115_081_91	MEX	North America	Mexico	-0.56130267895394	0.49629161169707	True	29	[2.00141002211, 3.00074607966, 4.00008213721, 6.00149215932, 8.00016427442, 9.00223823898, 10.0015742965, 11.0009103541, 12.0002464116, 13.0023203762, 14.0016564337, 15.0009924913, 16.0003285488, 17.0024025134, 18.0017385709, 19.0010746285, 20.0004106861, 21.0024846506, 22.0018207082, 23.0011567657, 24.0004928233, 25.0025667878, 26.0019028454, 27.0012389029, 28.0005749605, 29.002648925, 30.001984…	[1486.9450274879928, 1436.6591825561973, 84.05145738543334, 130.1595386589134, 1469.4893311388853, 1459.3038915559748, 1453.8821895738593, 1439.8747668851956, 1459.65708445796, 1468.1696312149588, 1465.4955199068897, 1439.1858828337383, 1459.902076662644, 1449.0015470704682, 1452.994030384966, 132.19591910002129, 1442.8916549699616, 1446.4877611721545, 1459.1135368104067, 1310.4856048267166, 1462…	20.009922466634	[15, 19, 23]	[2, 3]	30	1462.6160336499	9.9749678292599	-94.2291807649	16.1334770605
BOX_115_081_92	MEX	North America	Mexico	21.121740789843	7.7516249198652	True	27	[2.00141002211, 3.00074607966, 8.00016427442, 9.00223823898, 10.0015742965, 11.0009103541, 12.0002464116, 13.0023203762, 14.0016564337, 15.0009924913, 16.0003285488, 17.0024025134, 18.0017385709, 19.0010746285, 20.0004106861, 21.0024846506, 22.0018207082, 23.0011567657, 24.0004928233, 25.0025667878, 26.0019028454, 27.0012389029, 28.0005749605, 29.002648925, 30.0019849826, 31.0013210401, 32.000657…	[1724.3882037464602, 1323.8751300755468, 1643.3811834193586, 1392.6128889079232, 952.894602043992, 906.1756124907521, 1545.0174611641248, 1750.4657803897292, 1677.6382229844555, 1435.062165609288, 1608.1624822634851, 1212.4326021995064, 1663.2553521894408, 1497.0045351960632, 1533.7870110811966, 1562.4254588859378, 1663.2099053729937, 1162.9179977289969, 1701.6862702325889, 1678.205655536792, 160…	201.8516984219	[0, 1, 2, 3, 6, 9, 10, 11, 12, 16, 17, 21]	[]	22	1074.0603097324	180.97457048732	-94.2285966178	16.1304576039
BOX_115_081_93	MEX	North America	Mexico	-6.0578201022963	5.9088367245547	True	29	[2.00141002211, 3.00074607966, 4.00008213721, 6.00149215932, 8.00016427442, 9.00223823898, 10.0015742965, 11.0009103541, 12.0002464116, 13.0023203762, 14.0016564337, 15.0009924913, 16.0003285488, 17.0024025134, 18.0017385709, 19.0010746285, 20.0004106861, 21.0024846506, 22.0018207082, 23.0011567657, 24.0004928233, 25.0025667878, 26.0019028454, 27.0012389029, 28.0005749605, 29.002648925, 30.001984…	[1080.8273215305214, 1389.8008948028425, 1450.0605844960094, 1318.3300588778316, 1814.0523870484626, 1436.6616019964138, 1393.9306222886073, 1324.4361674445338, 1738.4552375823894, 1097.8185788908556, 1100.06323863934, 1686.564143809301, 1789.8460022736579, 1527.7251784818343, 1114.8934727272922, 1731.3925506794844, 1765.8700783836891, 1745.2757101516836, 1856.5818559454478, 1560.747042001729, 11…	230.03267269379	[3, 4, 8, 11, 12, 13, 14, 18, 19, 23, 24]	[]	30	1407.0876593417	120.62985564683	-94.2327675044	16.1289173454
BOX_115_081_95	MEX	North America	Mexico	19.309342255408	3.6190442657891	False	29	[2.00141002211, 3.00074607966, 4.00008213721, 6.00149215932, 8.00016427442, 9.00223823898, 10.0015742965, 11.0009103541, 12.0002464116, 13.0023203762, 14.0016564337, 15.0009924913, 16.0003285488, 17.0024025134, 18.0017385709, 19.0010746285, 20.0004106861, 21.0024846506, 22.0018207082, 23.0011567657, 24.0004928233, 25.0025667878, 26.0019028454, 27.0012389029, 28.0005749605, 29.002648925, 30.001984…	[1875.3826691776276, 1269.869191627101, 1315.3503860725255, 1114.5601060704407, 1578.5324715276506, 1780.1952107100105, 1309.500733685689, 1158.021883604426, 1708.412581976637, 1899.4654229690339, 1845.8647598581513, 1373.9627707935108, 1505.7561066610951, 1392.8205365201434, 1847.0794148078658, 1541.5209352860936, 1536.4761855277438, 1493.6360559811533, 1521.9553577984636, 1390.5758699604423, 18…	114.62728602165	[0, 3, 4, 5, 6, 7, 8, 11, 12, 13, 14, 19]	[2]	29	1255.1908766139	85.947730216075	-94.236757194	16.1320307067
BOX_115_081_96	MEX	North America	Mexico	0.10653911149721	0.29114767226511	False	29	[2.00141002211, 3.00074607966, 4.00008213721, 6.00149215932, 8.00016427442, 9.00223823898, 10.0015742965, 11.0009103541, 12.0002464116, 13.0023203762, 14.0016564337, 15.0009924913, 16.0003285488, 17.0024025134, 18.0017385709, 19.0010746285, 20.0004106861, 21.0024846506, 22.0018207082, 23.0011567657, 24.0004928233, 25.0025667878, 26.0019028454, 27.0012389029, 28.0005749605, 29.002648925, 30.001984…	[1055.3982628439223, 1085.4513097929175, 1123.0542468776116, 1112.0629000129886, 1063.6306418404497, 1064.6794568853788, 1082.4847058396474, 1101.1062528887746, 1071.9427571569586, 1062.1240169476982, 1063.2206766774361, 1098.4179312753702, 1068.826558048601, 1079.3917892307843, 1072.1152080063473, 1084.6400258296783, 1083.2586958068896, 1079.5791136003768, 1081.2362322631611, 1089.26353034759, 1…	12.619737983858	[]	[2]	30	1076.8720814209	5.8619315580764	-94.2411383415	16.1322370668
BOX_115_081_97	MEX	North America	Mexico	-0.4462820206153	0.38026532498453	False	29	[2.00141002211, 3.00074607966, 4.00008213721, 6.00149215932, 8.00016427442, 9.00223823898, 10.0015742965, 11.0009103541, 12.0002464116, 13.0023203762, 14.0016564337, 15.0009924913, 16.0003285488, 17.0024025134, 18.0017385709, 19.0010746285, 20.0004106861, 21.0024846506, 22.0018207082, 23.0011567657, 24.0004928233, 25.0025667878, 26.0019028454, 27.0012389029, 28.0005749605, 29.002648925, 30.001984…	[1044.8290692027465, 1087.7752346154818, 1091.0320407926454, 1089.5906671258515, 1034.8371802491517, 1045.4851584094167, 1087.112626770385, 1086.6969383769476, 1080.258856109682, 1045.2199799154087, 1047.1705382050252, 1079.0810327895133, 1082.565577440969, 1088.1628416319763, 1054.81965848455, 1081.555037900619, 1086.8600303265926, 1059.288998738038, 1058.3901685079286, 1655.888841684636, 1046.0…	17.151817825553	[19]	[]	30	1074.2604045585	7.4811853881998	-94.2452145124	16.1340493214
BOX_115_081_98	MEX	North America	Mexico	0.17930075214757	0.38749585260819	False	28	[2.00141002211, 3.00074607966, 4.00008213721, 8.00016427442, 9.00223823898, 10.0015742965, 11.0009103541, 12.0002464116, 13.0023203762, 14.0016564337, 15.0009924913, 16.0003285488, 17.0024025134, 18.0017385709, 19.0010746285, 20.0004106861, 21.0024846506, 22.0018207082, 23.0011567657, 24.0004928233, 25.0025667878, 26.0019028454, 27.0012389029, 28.0005749605, 29.002648925, 30.0019849826, 31.001321…	[1020.1235985501667, 1072.6606349769452, 1087.2577376862494, 1056.6146571223508, 1400.132353959468, 1058.692691227552, 1066.1787403570015, 1056.732146758723, 1023.8015365931354, 1034.8850257768106, 1067.5715280664724, 1061.311935587593, 1068.6934570632036, 1060.416680824949, 1070.7765858393338, 1080.6547531186318, 1064.2079244096437, 1048.6670083676088, 1527.4234026574313, 1067.41242338329, 1060.…	16.515758118211	[4, 18]	[]	30	1056.2694229248	7.8683765175634	-94.2495197401	16.1352789714
BOX_115_081_99	MEX	North America	Mexico	-0.26736157063188	0.68910945250237	False	28	[2.00141002211, 3.00074607966, 4.00008213721, 8.00016427442, 9.00223823898, 10.0015742965, 11.0009103541, 12.0002464116, 13.0023203762, 14.0016564337, 15.0009924913, 16.0003285488, 17.0024025134, 18.0017385709, 19.0010746285, 20.0004106861, 21.0024846506, 22.0018207082, 23.0011567657, 24.0004928233, 25.0025667878, 26.0019028454, 27.0012389029, 28.0005749605, 29.002648925, 30.0019849826, 31.001321…	[1039.6487634378605, 1130.7804859462708, 1130.194836093052, 1059.1836711975013, 1089.95078832936, 1104.0095861351926, 1105.91414492839, 1069.7756452804294, 1043.310940101518, 1050.0950126345892, 1084.2881858945423, 1066.5558414060383, 1082.5105247982249, 1086.9147511898257, 1096.0196656391201, 1110.8849372544205, 1056.8783831573928, 1061.729369761393, 1129.180627387789, 1096.9446166079276, 1111.1…	30.25731100255	[]	[]	30	1089.4530408015	13.862218666464	-94.2538677353	16.1363551896
BOX_115_081_100	MEX	North America	Mexico	-9.0234845743225	3.3209227201187	False	28	[2.00141002211, 3.00074607966, 4.00008213721, 6.00149215932, 8.00016427442, 9.00223823898, 10.0015742965, 11.0009103541, 12.0002464116, 13.0023203762, 14.0016564337, 15.0009924913, 16.0003285488, 17.0024025134, 18.0017385709, 19.0010746285, 21.0024846506, 22.0018207082, 23.0011567657, 24.0004928233, 25.0025667878, 26.0019028454, 27.0012389029, 28.0005749605, 29.002648925, 30.0019849826, 31.001321…	[1094.1305649320375, 1508.082427595836, 1526.4061290299303, 1816.9986683755042, 1101.1563632720156, 1503.1396355944146, 1457.149754730228, 1456.3066136117677, 1209.2835062328904, 1077.1141053844576, 1101.2563570939926, 1123.1977918105445, 1125.3893153089718, 1248.0399555968968, 1105.425429805598, 1184.0541652070815, 1110.1852654048782, 1096.2389280499608, 1845.6790019221992, 1206.7754116316626, 1…	138.36539013902	[3, 4, 8, 13, 18]	[]	30	1388.3090288886	68.913831937525	-94.2582378434	16.1373518161
BOX_115_081_101	MEX	North America	Mexico	-11.808364128165	5.6348405222463	False	27	[2.00141002211, 3.00074607966, 4.00008213721, 6.00149215932, 8.00016427442, 9.00223823898, 10.0015742965, 11.0009103541, 12.0002464116, 13.0023203762, 14.0016564337, 15.0009924913, 16.0003285488, 17.0024025134, 18.0017385709, 19.0010746285, 21.0024846506, 22.0018207082, 24.0004928233, 25.0025667878, 26.0019028454, 27.0012389029, 28.0005749605, 29.002648925, 30.0019849826, 31.0013210401, 32.000657…	[1052.6763724049367, 1368.1561033539463, 1569.1900227920542, 1321.848886414604, 1073.8634893957637, 1553.55039873412, 1520.057937295841, 1597.2230789634475, 1366.541051160269, 1042.6177683552162, 1058.617410155829, 1091.0816496293776, 1511.5013711644433, 1577.6111154430223, 1092.7016774890737, 1473.856900701768, 1044.1137114878666, 1060.7140194750264, 1215.704421154573, 1159.516568894447, 1464.55…	192.30275996453	[1, 2, 3, 4, 8, 14, 15, 20, 21]	[]	30	1438.6216770274	119.37125479134	-94.2626079504	16.1383484423
BOX_115_081_102	MEX	North America	Mexico	-15.292116577308	5.2141767354326	False	26	[2.00141002211, 3.00074607966, 4.00008213721, 6.00149215932, 8.00016427442, 9.00223823898, 10.0015742965, 12.0002464116, 13.0023203762, 14.0016564337, 15.0009924913, 16.0003285488, 17.0024025134, 18.0017385709, 19.0010746285, 21.0024846506, 22.0018207082, 24.0004928233, 25.0025667878, 26.0019028454, 27.0012389029, 28.0005749605, 29.002648925, 30.0019849826, 31.0013210401, 32.0006570977]	[995.9199372954386, 1565.9264259547258, 1609.1779575259702, 1018.9608105778134, 1297.7946706234636, 1544.7482508534024, 1525.0831890176119, 1338.7758928334454, 993.4359354914959, 1000.9384687187371, 1203.380392510336, 1322.17505154458, 1616.8216628483358, 1038.0849560455192, 1204.151744668014, 1019.6263906832772, 1010.9218129118998, 1095.8537760511706, 1348.162056658356, 1559.7228542584655, 1721.…	190.02235434819	[3, 4, 7, 10, 11, 12, 13, 14, 18, 19, 20, 21]	[]	30	1436.8209892868	106.15496398718	-94.2669780562	16.1393450682
BOX_115_081_103	MEX	North America	Mexico	-1.7992169609871	2.3801463506771	False	25	[2.00141002211, 6.00149215932, 8.00016427442, 9.00223823898, 10.0015742965, 12.0002464116, 13.0023203762, 14.0016564337, 15.0009924913, 16.0003285488, 18.0017385709, 19.0010746285, 20.0004106861, 21.0024846506, 22.0018207082, 23.0011567657, 24.0004928233, 25.0025667878, 26.0019028454, 27.0012389029, 28.0005749605, 29.002648925, 30.0019849826, 31.0013210401, 32.0006570977]	[1020.943366243381, 1116.3092775154817, 1224.2118318071325, 1168.3067665779859, 1423.363029445966, 1290.2445181842963, 1003.137307770049, 1018.520962380524, 1175.5717466181916, 1286.6308410521765, 1034.5266965706835, 1109.9553783040833, 1649.0056311058995, 1018.7219132903756, 1037.5875859943292, 1795.7013738232586, 1103.580419984182, 1248.867118473009, 1173.0946196694586, 1480.949923971363, 1024.…	78.777340000069	[1, 4, 5, 8, 9, 12, 15, 16, 19]	[]	30	1109.8911842182	53.008708025693	-94.2713481608	16.1403416939
BOX_115_081_104	MEX	North America	Mexico	-18.344119956121	5.7651691566993	False	30	[1.00207396456, 2.00141002211, 3.00074607966, 4.00008213721, 6.00149215932, 8.00016427442, 9.00223823898, 10.0015742965, 11.0009103541, 12.0002464116, 13.0023203762, 14.0016564337, 15.0009924913, 16.0003285488, 17.0024025134, 18.0017385709, 19.0010746285, 20.0004106861, 21.0024846506, 22.0018207082, 23.0011567657, 24.0004928233, 25.0025667878, 26.0019028454, 27.0012389029, 28.0005749605, 29.00264…	[1740.7995872043198, 1029.22474570326, 1735.420921343442, 1724.2237057322186, 1154.0323894437088, 1031.6396581971876, 1073.9418901543938, 1095.8540694745034, 1723.627528967498, 1135.5618711879613, 995.0451729897361, 1027.5506902068043, 1160.568536704991, 1724.8433706273934, 1714.0947094173048, 1016.3803049654099, 1057.6695911243048, 1621.6477794955135, 1035.7505742248986, 1034.9840988567282, 1736…	237.12959694241	[1, 4, 8, 9, 12, 17, 20, 21, 24]	[]	31	1533.4541048266	116.68985274121	-94.2757182643	16.1413383193
BOX_115_081_105	MEX	North America	Mexico	-0.2109217849162	0.56049554739804	False	29	[2.00141002211, 3.00074607966, 4.00008213721, 6.00149215932, 8.00016427442, 9.00223823898, 10.0015742965, 11.0009103541, 12.0002464116, 13.0023203762, 14.0016564337, 15.0009924913, 16.0003285488, 17.0024025134, 18.0017385709, 19.0010746285, 20.0004106861, 21.0024846506, 22.0018207082, 23.0011567657, 24.0004928233, 25.0025667878, 26.0019028454, 27.0012389029, 28.0005749605, 29.002648925, 30.001984…	[1008.0815139128371, 1909.8666646986726, 1042.2432968228813, 1258.0217926602747, 1013.9566512659281, 966.3502906327943, 1016.1940459373985, 1909.6686680014918, 985.5151437087815, 963.5163174216293, 990.0645732566184, 1025.5775278822157, 1018.6159077979369, 1020.067684420591, 1011.7375278196474, 1025.508813688466, 1018.6167781501883, 1007.1747549109496, 1012.0416989520029, 1852.6590381283975, 1617…	20.314634394903	[1, 2, 3, 7, 19, 20, 23]	[]	30	1006.7188833205	11.55508011348	-94.2800883666	16.1423349444
BOX_115_081_106	MEX	North America	Mexico	-0.92635915795311	0.37927265443336	False	28	[2.00141002211, 3.00074607966, 4.00008213721, 6.00149215932, 8.00016427442, 9.00223823898, 10.0015742965, 11.0009103541, 12.0002464116, 13.0023203762, 14.0016564337, 15.0009924913, 16.0003285488, 17.0024025134, 18.0017385709, 19.0010746285, 20.0004106861, 21.0024846506, 22.0018207082, 23.0011567657, 24.0004928233, 25.0025667878, 26.0019028454, 28.0005749605, 29.002648925, 30.0019849826, 31.001321…	[940.6502118992876, 987.304756577665, 978.9847387618173, 1226.1062903436796, 943.7313016371421, 924.1841410286695, 944.642577749451, 989.5899366848615, 946.6487388073489, 921.3162664947728, 940.3501938797478, 956.1319791041466, 951.8011576130016, 945.0298543852097, 950.1766577245795, 955.7049262637507, 939.8570771434834, 955.0914964363093, 933.3904789707337, 967.4068883127783, 1568.3508344101247,…	16.116982780815	[3, 20]	[]	30	963.20044923176	7.4475718371922	-94.2844118567	16.1434838852
BOX_115_081_107	MEX	North America	Mexico	-0.27346297653556	0.46314269442381	False	29	[2.00141002211, 3.00074607966, 4.00008213721, 6.00149215932, 8.00016427442, 9.00223823898, 10.0015742965, 11.0009103541, 12.0002464116, 13.0023203762, 14.0016564337, 15.0009924913, 16.0003285488, 17.0024025134, 18.0017385709, 19.0010746285, 20.0004106861, 21.0024846506, 22.0018207082, 23.0011567657, 24.0004928233, 25.0025667878, 26.0019028454, 27.0012389029, 28.0005749605, 29.002648925, 30.001984…	[817.4430132732551, 1018.2764889858374, 861.6446103357598, 880.4850108635246, 817.1728789667659, 819.249105043554, 828.07381004928, 829.9889430598113, 829.6398099189059, 816.4033879537021, 830.1689416675129, 848.932058697503, 848.2840664732033, 815.9944671602536, 819.6461384514645, 847.1028279901769, 857.602651228533, 857.9207858265517, 857.9161554184034, 861.1386502128546, 1496.8138405560064, 85…	19.279195838577	[1, 20, 23]	[]	30	841.10956698783	9.1067261428275	-94.288648539	16.1449166354
BOX_115_081_108	MEX	North America	Mexico	0.32934564323482	0.27388982821092	False	29	[2.00141002211, 3.00074607966, 4.00008213721, 6.00149215932, 8.00016427442, 9.00223823898, 10.0015742965, 11.0009103541, 12.0002464116, 13.0023203762, 14.0016564337, 15.0009924913, 16.0003285488, 17.0024025134, 18.0017385709, 19.0010746285, 20.0004106861, 21.0024846506, 22.0018207082, 23.0011567657, 24.0004928233, 25.0025667878, 26.0019028454, 27.0012389029, 28.0005749605, 29.002648925, 30.001984…	[756.7772544355163, 1053.5704466806155, 1095.5674891361916, 762.9825628726435, 752.6080887627793, 746.3878438845804, 756.0605647231737, 1092.0971511670368, 758.8089010016598, 736.2987985128635, 746.2297554661543, 770.7369932583874, 768.568629433448, 768.5260879957791, 759.5129045144627, 769.5072380885373, 763.6501622490664, 774.5115070786188, 758.7608198654198, 785.3303721970361, 786.874148468131…	10.684182863394	[7, 23]	[1, 2]	30	755.10213307907	5.6107636825788	-94.2928852178	16.1463493845
BOX_115_081_109	MEX	North America	Mexico	-1.8982959133506	1.8930202284788	False	30	[1.00207396456, 2.00141002211, 3.00074607966, 4.00008213721, 6.00149215932, 8.00016427442, 9.00223823898, 10.0015742965, 11.0009103541, 12.0002464116, 13.0023203762, 14.0016564337, 15.0009924913, 16.0003285488, 17.0024025134, 18.0017385709, 19.0010746285, 20.0004106861, 21.0024846506, 22.0018207082, 23.0011567657, 24.0004928233, 25.0025667878, 26.0019028454, 27.0012389029, 28.0005749605, 29.00264…	[1196.0349922273967, 835.1882948976564, 1226.6155433242905, 1134.9676733928904, 844.2848620395889, 805.7557232043758, 753.1602581434106, 1865.2274469670688, 1129.258953823003, 840.8238019244351, 694.5175509973895, 762.9607844551527, 857.597506286714, 876.9203405377245, 840.4517936694722, 822.1297245943542, 887.7016061400446, 835.9470998494005, 839.1817506598387, 818.6459880835921, 876.56038824313…	62.005965770985	[0, 1, 2, 3, 7, 8, 9, 21, 24]	[]	26	843.24536194709	40.616106780097	-94.2970180145	16.1480077868
BOX_115_081_110	MEX	North America	Mexico	-15.431982858206	3.8352550972068	True	30	[1.00207396456, 2.00141002211, 3.00074607966, 4.00008213721, 6.00149215932, 8.00016427442, 9.00223823898, 10.0015742965, 11.0009103541, 12.0002464116, 13.0023203762, 14.0016564337, 15.0009924913, 16.0003285488, 17.0024025134, 18.0017385709, 19.0010746285, 20.0004106861, 21.0024846506, 22.0018207082, 23.0011567657, 24.0004928233, 25.0025667878, 26.0019028454, 27.0012389029, 28.0005749605, 29.00264…	[1250.4441060647637, 667.2682560587975, 1263.4004243921802, 1174.046958585462, 1102.8678344143752, 659.845023406656, 629.4833914857743, 1795.3232602918374, 1184.8500606636157, 661.2243742963882, 630.752442957098, 649.7226109754681, 666.7730662943907, 703.7325836499265, 686.4097603557576, 670.4865141277775, 766.6308104101944, 671.7786482592257, 819.3034230230176, 654.5486153933837, 1245.1516386075…	159.00462996866	[1, 7, 8, 16, 17, 18, 19, 20, 23, 24]	[]	31	1023.6000733583	74.377988670109	-94.3009724934	16.1500536175
BOX_115_081_111	MEX	North America	Mexico	-0.12698618416113	0.19664184093963	False	30	[1.00207396456, 2.00141002211, 3.00074607966, 4.00008213721, 6.00149215932, 8.00016427442, 9.00223823898, 10.0015742965, 11.0009103541, 12.0002464116, 13.0023203762, 14.0016564337, 15.0009924913, 16.0003285488, 17.0024025134, 18.0017385709, 19.0010746285, 20.0004106861, 21.0024846506, 22.0018207082, 23.0011567657, 24.0004928233, 25.0025667878, 26.0019028454, 27.0012389029, 28.0005749605, 29.00264…	[1260.178723185091, 1243.8490673826698, 1268.6297382221278, 1264.0915767259764, 1257.300421474909, 1242.43962673012, 1231.236697189961, 1817.7548007274029, 1245.4349092259106, 1238.1729730774002, 1228.5379811742816, 1230.6673117614603, 1247.9381099014677, 1251.9434403279884, 1252.1367964905508, 1249.9411476239577, 1256.7609400175868, 1251.7026537526974, 1254.4864131537392, 1241.2497898862434, 125…	9.3671731336919	[7]	[]	31	1250.8155326545	3.8760498226468	-94.304926963	16.1520994434
BOX_115_081_112	MEX	North America	Mexico	-0.23132809731342	0.21127167451742	False	30	[1.00207396456, 2.00141002211, 3.00074607966, 4.00008213721, 6.00149215932, 8.00016427442, 9.00223823898, 10.0015742965, 11.0009103541, 12.0002464116, 13.0023203762, 14.0016564337, 15.0009924913, 16.0003285488, 17.0024025134, 18.0017385709, 19.0010746285, 20.0004106861, 21.0024846506, 22.0018207082, 23.0011567657, 24.0004928233, 25.0025667878, 26.0019028454, 27.0012389029, 28.0005749605, 29.00264…	[1224.0306030437737, 1201.780233044652, 1221.7441590820888, 1225.8342262459666, 1214.0981036893977, 1197.8804932578935, 1184.5135273201067, 1197.8816533745762, 1201.155901290309, 1194.1865665359323, 1179.9235120239937, 1181.388825211998, 1205.5748042615987, 1205.87811213733, 1203.608016977272, 1198.5827005715394, 1209.2678119915574, 1200.0275427909492, 1210.1767459879345, 1196.083176343004, 1209.…	10.186722997163	[]	[]	31	1206.788086583	4.1125622264848	-94.3088814235	16.1541452645
BOX_115_081_113	MEX	North America	Mexico	-0.41306708987828	0.22858139243413	False	30	[1.00207396456, 2.00141002211, 3.00074607966, 4.00008213721, 6.00149215932, 8.00016427442, 9.00223823898, 10.0015742965, 11.0009103541, 12.0002464116, 13.0023203762, 14.0016564337, 15.0009924913, 16.0003285488, 17.0024025134, 18.0017385709, 19.0010746285, 20.0004106861, 21.0024846506, 22.0018207082, 23.0011567657, 24.0004928233, 25.0025667878, 26.0019028454, 27.0012389029, 28.0005749605, 29.00264…	[1162.0507896933655, 1135.6680200462472, 1157.6473818018653, 1166.6785556933958, 1159.3568178599662, 1134.7226136440545, 1121.7561084948784, 1136.9371869486324, 1134.4635479645256, 1134.6764808798034, 1096.1654099940797, 1108.4153460176342, 1138.7786075867666, 1136.0934829561, 1134.1452954006218, 1133.5672839830877, 1136.8186366061793, 1137.0915602759358, 1149.7465232646489, 1138.550498863172, 11…	10.967378186814	[]	[10]	31	1146.2471765257	4.4917949592799	-94.3129546488	16.1559536144
BOX_115_081_114	MEX	North America	Mexico	-0.68561146766501	0.22562531126121	False	30	[1.00207396456, 2.00141002211, 3.00074607966, 4.00008213721, 6.00149215932, 8.00016427442, 9.00223823898, 10.0015742965, 11.0009103541, 12.0002464116, 13.0023203762, 14.0016564337, 15.0009924913, 16.0003285488, 17.0024025134, 18.0017385709, 19.0010746285, 20.0004106861, 21.0024846506, 22.0018207082, 23.0011567657, 24.0004928233, 25.0025667878, 26.0019028454, 27.0012389029, 28.0005749605, 29.00264…	[1125.3041379122526, 1101.9303476821126, 1129.2158625453233, 1118.243162496433, 1118.5586378712142, 1092.5458088702583, 1076.1930258919017, 1100.3313218509654, 1093.2525949988915, 1086.70209218041, 1081.6630876576658, 1081.6669668153443, 1090.4061049005393, 1092.4094409605716, 1085.8178858560823, 1088.9446913586294, 1090.2135618961101, 1090.0133188685857, 1090.9131272094992, 1086.290550461046, 11…	10.878811000085	[]	[]	31	1106.7352195643	4.3919668436061	-94.3170888418	16.1576400322
BOX_115_081_116	MEX	North America	Mexico	-0.28593376535417	0.52540155804349	False	30	[1.00207396456, 2.00141002211, 3.00074607966, 4.00008213721, 6.00149215932, 8.00016427442, 9.00223823898, 10.0015742965, 11.0009103541, 12.0002464116, 13.0023203762, 14.0016564337, 15.0009924913, 16.0003285488, 17.0024025134, 18.0017385709, 19.0010746285, 20.0004106861, 21.0024846506, 22.0018207082, 23.0011567657, 24.0004928233, 25.0025667878, 26.0019028454, 27.0012389029, 28.0005749605, 29.00264…	[721.4164856398161, 710.4944095873296, 701.3745063603961, 698.7250952496778, 680.1885512868782, 623.0617174509765, 477.13072258298695, 642.3264638788569, 629.3731433422986, 667.950949974933, 454.5642692511409, 483.78300075498885, 613.4391726056539, 678.6681541388583, 673.7380003541325, 462.4444807143857, 645.3220875830124, 676.7703514820305, 676.8807896792845, 683.320518226082, 695.4524135435627,…	24.660955774549	[6, 15]	[9, 10]	31	678.16382697906	10.60721556006	-94.3177178645	16.2412988583
BOX_115_081_117	MEX	North America	Mexico	0.53002979503324	1.2558579603715	False	30	[1.00207396456, 2.00141002211, 3.00074607966, 4.00008213721, 6.00149215932, 8.00016427442, 9.00223823898, 10.0015742965, 11.0009103541, 12.0002464116, 13.0023203762, 14.0016564337, 15.0009924913, 16.0003285488, 17.0024025134, 18.0017385709, 19.0010746285, 20.0004106861, 21.0024846506, 22.0018207082, 23.0011567657, 24.0004928233, 25.0025667878, 26.0019028454, 27.0012389029, 28.0005749605, 29.00264…	[848.497357422066, 848.6719068921151, 846.8201203916163, 840.457610007328, 619.0235680984, 829.4281558368896, 618.6362554165515, 836.5475697411463, 832.108015538859, 837.1168020369469, 588.6265612146877, 631.5639040434547, 635.6371003579253, 838.4193244137751, 842.7431712641323, 594.2362405070414, 844.553505530639, 839.4820819225636, 840.4803941162057, 838.4276967574262, 846.6334512565571, 839.68…	55.909888913487	[4, 5, 6, 15]	[7]	31	813.57048205292	25.973234912991	-94.3132786713	16.2406611245
BOX_115_081_118	MEX	North America	Mexico	0.52722606338754	1.3247823324951	True	30	[1.00207396456, 2.00141002211, 3.00074607966, 4.00008213721, 6.00149215932, 8.00016427442, 9.00223823898, 10.0015742965, 11.0009103541, 12.0002464116, 13.0023203762, 14.0016564337, 15.0009924913, 16.0003285488, 17.0024025134, 18.0017385709, 19.0010746285, 20.0004106861, 21.0024846506, 22.0018207082, 23.0011567657, 24.0004928233, 25.0025667878, 26.0019028454, 27.0012389029, 28.0005749605, 29.00264…	[915.587944050794, 910.4473913074701, 904.3648372491319, 894.4121611922618, 751.1480905929453, 887.5138517711468, 669.7333653379271, 898.5793108951775, 892.6317049641586, 900.9077173970245, 618.2289691563369, 677.1951301169595, 688.9709172445092, 900.4956707262538, 902.7945073656011, 635.4718239634868, 902.8055942460663, 900.190047252315, 900.9085943898825, 900.5063098541823, 905.8765766586698, 8…	58.97837582246	[4, 5, 6, 15]	[7]	31	873.23898920779	27.39870928079	-94.308980201	16.2394376862
BOX_115_081_119	MEX	North America	Mexico	0.69491974192419	1.3971361009399	True	30	[1.00207396456, 2.00141002211, 3.00074607966, 4.00008213721, 6.00149215932, 8.00016427442, 9.00223823898, 10.0015742965, 11.0009103541, 12.0002464116, 13.0023203762, 14.0016564337, 15.0009924913, 16.0003285488, 17.0024025134, 18.0017385709, 19.0010746285, 20.0004106861, 21.0024846506, 22.0018207082, 23.0011567657, 24.0004928233, 25.0025667878, 26.0019028454, 27.0012389029, 28.0005749605, 29.00264…	[832.1900973021341, 820.3801119127771, 825.2130660774295, 812.9259287055709, 536.4108269419057, 802.2717671836027, 581.5579476423161, 812.1810555079217, 624.3806521101404, 813.5026426141073, 535.2616133440548, 593.6441249647044, 627.5592803762744, 810.8912104519487, 814.9329485463747, 543.0618959262993, 817.1152833742135, 809.5201131685392, 814.929597160223, 814.929597160223, 822.1057476786036, 8…	58.998707371756	[4, 5, 6, 7, 8, 9, 15]	[4]	31	783.32765076385	30.271939422148	-94.3049667975	16.2375258949
BOX_115_081_120	MEX	North America	Mexico	-0.28711396956588	0.13358589015804	True	30	[1.00207396456, 2.00141002211, 3.00074607966, 4.00008213721, 6.00149215932, 8.00016427442, 9.00223823898, 10.0015742965, 11.0009103541, 12.0002464116, 13.0023203762, 14.0016564337, 15.0009924913, 16.0003285488, 17.0024025134, 18.0017385709, 19.0010746285, 20.0004106861, 21.0024846506, 22.0018207082, 23.0011567657, 24.0004928233, 25.0025667878, 26.0019028454, 27.0012389029, 28.0005749605, 29.00264…	[776.6590937462055, 769.3572820870141, 773.2207206891873, 751.264629979005, 762.254725763833, 747.5414751360064, 534.7172604780344, 762.0555561572243, 762.3630938508397, 762.1042359661034, 400.49271131709696, 570.2290819340963, 745.6431889908387, 758.38212948798, 762.0599588382971, 415.8061849188438, 762.0599588382971, 760.9967120570917, 757.7438636304854, 753.3163418995366, 762.0616104824052, 76…	6.2701687689247	[6, 10, 11, 15]	[]	31	764.75287041304	2.6969362884608	-94.3014022331	16.2349198441
BOX_115_081_121	MEX	North America	Mexico	3.8976537550617	2.2477649227149	False	30	[1.00207396456, 2.00141002211, 3.00074607966, 4.00008213721, 6.00149215932, 8.00016427442, 9.00223823898, 10.0015742965, 11.0009103541, 12.0002464116, 13.0023203762, 14.0016564337, 15.0009924913, 16.0003285488, 17.0024025134, 18.0017385709, 19.0010746285, 20.0004106861, 21.0024846506, 22.0018207082, 23.0011567657, 24.0004928233, 25.0025667878, 26.0019028454, 27.0012389029, 28.0005749605, 29.00264…	[826.7160998520184, 825.8729789602751, 824.2948403655479, 815.3460174524678, 600.014714631789, 544.9234643453791, 510.5385909032372, 814.6019180696801, 812.5060794159706, 820.791563386659, 516.9203706071199, 513.9785591661366, 546.2344815966013, 813.2215821765342, 820.1395485108014, 496.3848316092207, 820.5172930978389, 823.1876121089359, 820.0766463250905, 818.3673475595584, 824.8942766915582, 8…	108.23086822445	[15]	[]	31	693.35535407175	43.863507989569	-94.2983801964	16.2317411269
BOX_115_081_122	MEX	North America	Mexico	-0.49219373188323	0.2324630365197	False	30	[1.00207396456, 2.00141002211, 3.00074607966, 4.00008213721, 6.00149215932, 8.00016427442, 9.00223823898, 10.0015742965, 11.0009103541, 12.0002464116, 13.0023203762, 14.0016564337, 15.0009924913, 16.0003285488, 17.0024025134, 18.0017385709, 19.0010746285, 20.0004106861, 21.0024846506, 22.0018207082, 23.0011567657, 24.0004928233, 25.0025667878, 26.0019028454, 27.0012389029, 28.0005749605, 29.00264…	[944.4466492921915, 936.8555146961158, 929.2103919184669, 921.4356762748695, 903.2833738045823, 903.8041750161744, 801.7781594128534, 914.9501829588586, 909.4169855107713, 919.0485111412988, 756.7975428458785, 847.4266224280885, 904.0037396060685, 921.5738380915103, 929.2771787042594, 889.3750283928156, 922.1711486444476, 919.164129622916, 908.0575759809161, 923.7701384035535, 927.8644243187636, …	10.928142154293	[6, 10]	[9]	31	924.67954563663	4.6753007766966	-94.2958801068	16.2281672636
BOX_115_081_123	MEX	North America	Mexico	-0.42938032130892	0.10011681076121	True	30	[1.00207396456, 2.00141002211, 3.00074607966, 4.00008213721, 6.00149215932, 8.00016427442, 9.00223823898, 10.0015742965, 11.0009103541, 12.0002464116, 13.0023203762, 14.0016564337, 15.0009924913, 16.0003285488, 17.0024025134, 18.0017385709, 19.0010746285, 20.0004106861, 21.0024846506, 22.0018207082, 23.0011567657, 24.0004928233, 25.0025667878, 26.0019028454, 27.0012389029, 28.0005749605, 29.00264…	[1005.5630247425077, 1006.5288756689315, 997.003600340221, 986.0804295324502, 1002.7505502520423, 988.6556220505034, 872.1926925464933, 994.732548028412, 991.2127083506432, 998.2408394309955, 858.8017904819275, 879.1761639401492, 988.8937494419653, 992.4201503488674, 997.2191420542592, 988.7051370130632, 996.8032948358452, 993.6696345638164, 993.8398806114096, 988.8780944204717, 994.6027069523635…	4.7065143418454	[6]	[9, 10]	31	1000.2018687293	2.0135512458881	-94.2937151244	16.2243926814
BOX_115_081_124	MEX	North America	Mexico	-0.47077071060185	0.2789137151043	False	30	[1.00207396456, 2.00141002211, 3.00074607966, 4.00008213721, 6.00149215932, 8.00016427442, 9.00223823898, 10.0015742965, 11.0009103541, 12.0002464116, 13.0023203762, 14.0016564337, 15.0009924913, 16.0003285488, 17.0024025134, 18.0017385709, 19.0010746285, 20.0004106861, 21.0024846506, 22.0018207082, 23.0011567657, 24.0004928233, 25.0025667878, 26.0019028454, 27.0012389029, 28.0005749605, 29.00264…	[1115.9206297914563, 1117.841401153308, 1105.8519856117136, 1096.3400701294952, 1117.738648121121, 1090.0225990659071, 1030.9791763151882, 1100.3027317891074, 1093.0652357315494, 1104.9809265106815, 1021.8959591928937, 1036.8383240347775, 1094.9929078289263, 1098.9713477259565, 1103.7618389698303, 1090.7179921040713, 1102.3433799033178, 1095.3320080132771, 1097.1408053656621, 1094.0895909176015, …	13.168314502685	[]	[6, 10]	31	1104.7594852185	5.5576568885942	-94.291656098	16.220559794
BOX_115_081_125	MEX	North America	Mexico	-0.2136603933193	0.10629605305919	False	30	[1.00207396456, 2.00141002211, 3.00074607966, 4.00008213721, 6.00149215932, 8.00016427442, 9.00223823898, 10.0015742965, 11.0009103541, 12.0002464116, 13.0023203762, 14.0016564337, 15.0009924913, 16.0003285488, 17.0024025134, 18.0017385709, 19.0010746285, 20.0004106861, 21.0024846506, 22.0018207082, 23.0011567657, 24.0004928233, 25.0025667878, 26.0019028454, 27.0012389029, 28.0005749605, 29.00264…	[1077.9972481983566, 1071.2561299793888, 1066.378613947704, 1056.1155814144424, 1072.2665228166773, 1055.3098122682732, 898.2115524403512, 1066.3008067151754, 1058.7323040704887, 1066.376214837805, 897.4962841280084, 911.3396361759069, 1056.1148190343943, 1066.2934095416583, 1066.4313195227837, 1053.7563202083682, 1061.425369356399, 1063.7331234544326, 1063.7331234544326, 1061.425369356399, 1066.…	4.9970020519184	[6]	[9, 10]	31	1066.9289338918	2.1378280611863	-94.2892230201	16.2169721999
BOX_115_081_126	MEX	North America	Mexico	-0.26134302756197	0.13869534282995	True	30	[1.00207396456, 2.00141002211, 3.00074607966, 4.00008213721, 6.00149215932, 8.00016427442, 9.00223823898, 10.0015742965, 11.0009103541, 12.0002464116, 13.0023203762, 14.0016564337, 15.0009924913, 16.0003285488, 17.0024025134, 18.0017385709, 19.0010746285, 20.0004106861, 21.0024846506, 22.0018207082, 23.0011567657, 24.0004928233, 25.0025667878, 26.0019028454, 27.0012389029, 28.0005749605, 29.00264…	[1124.1887062104024, 1122.4880329804048, 1121.8978045641018, 1106.0164149613677, 1122.1462888639414, 1105.6390177640822, 947.8475752327672, 1121.8947159411864, 1121.8555810881319, 1122.177106286723, 940.709974561906, 1118.1716909104755, 1116.714763799405, 1122.2532629125872, 1122.2950156377428, 1110.3669942711456, 1122.2532629125872, 1122.2532629125872, 1122.2532629125872, 1122.2532629125872, 112…	6.5482064348587	[6, 10]	[]	31	1122.0664901656	2.7636560330676	-94.2860889478	16.2139017831
BOX_115_081_127	MEX	North America	Mexico	-0.35645606760556	0.22817976810795	True	30	[1.00207396456, 2.00141002211, 3.00074607966, 4.00008213721, 6.00149215932, 8.00016427442, 9.00223823898, 10.0015742965, 11.0009103541, 12.0002464116, 13.0023203762, 14.0016564337, 15.0009924913, 16.0003285488, 17.0024025134, 18.0017385709, 19.0010746285, 20.0004106861, 21.0024846506, 22.0018207082, 23.0011567657, 24.0004928233, 25.0025667878, 26.0019028454, 27.0012389029, 28.0005749605, 29.00264…	[1254.0327459110622, 1231.7017985739853, 1230.8312501788682, 1216.0799812114192, 1210.0286433218391, 1181.5878343467912, 1161.509605120547, 1216.730423740797, 1219.4361808266729, 1218.9341277816488, 1204.8159812776985, 1219.5435004268625, 1205.652935527092, 1218.3487725429868, 1227.5314616300952, 1209.6974766996184, 1218.7439414213598, 1218.3560841352257, 1208.0604143093005, 1212.8527941802977, 1…	10.833936781311	[]	[6]	31	1222.5191284426	4.5014911159247	-94.282532002	16.2112772125
BOX_115_081_128	MEX	North America	Mexico	6.6050268858863	4.1267287279761	False	30	[1.00207396456, 2.00141002211, 3.00074607966, 4.00008213721, 6.00149215932, 8.00016427442, 9.00223823898, 10.0015742965, 11.0009103541, 12.0002464116, 13.0023203762, 14.0016564337, 15.0009924913, 16.0003285488, 17.0024025134, 18.0017385709, 19.0010746285, 20.0004106861, 21.0024846506, 22.0018207082, 23.0011567657, 24.0004928233, 25.0025667878, 26.0019028454, 27.0012389029, 28.0005749605, 29.00264…	[871.0899484038882, 833.7728486779389, 821.6225712072863, 833.7008145279082, 382.19575039784314, 834.4491018495914, 296.02742487095554, 465.596413484785, 448.347349402198, 821.5717259252218, 245.62075994948208, 330.80993745774214, 350.07413369181836, 821.6743850718407, 841.9783346184875, 262.5584533718063, 811.2264561709535, 835.7949615035521, 807.1723517913542, 824.1013934330293, 870.90821619166…	183.20555181497	[4, 5, 6, 9, 15]	[]	31	623.135418477	85.447551374596	-94.2786590303	16.2090929266
BOX_115_081_129	MEX	North America	Mexico	2.612434964866	4.0685590024764	False	30	[1.00207396456, 2.00141002211, 3.00074607966, 4.00008213721, 6.00149215932, 8.00016427442, 9.00223823898, 10.0015742965, 11.0009103541, 12.0002464116, 13.0023203762, 14.0016564337, 15.0009924913, 16.0003285488, 17.0024025134, 18.0017385709, 19.0010746285, 20.0004106861, 21.0024846506, 22.0018207082, 23.0011567657, 24.0004928233, 25.0025667878, 26.0019028454, 27.0012389029, 28.0005749605, 29.00264…	[935.580004471683, 936.7761539120652, 929.8426893276275, 895.9039150530638, 539.4681525469829, 921.4155323054016, 323.25078062269046, 890.2128734623283, 390.2939466512667, 934.5392544902994, 281.19542499524005, 341.5294289660232, 340.4631073584484, 935.8021205103337, 935.6594802684045, 281.96662689225286, 917.5773727173352, 919.5888023628195, 910.3035453599192, 920.4080300904725, 957.631096733393…	170.46984226621	[4, 5, 6, 7, 8, 9, 15, 21]	[4]	31	816.70540602634	87.676319141787	-94.2745298916	16.2074018918
BOX_115_081_130	MEX	North America	Mexico	0.16111739444233	0.38984769086231	True	30	[1.00207396456, 2.00141002211, 3.00074607966, 4.00008213721, 6.00149215932, 8.00016427442, 9.00223823898, 10.0015742965, 11.0009103541, 12.0002464116, 13.0023203762, 14.0016564337, 15.0009924913, 16.0003285488, 17.0024025134, 18.0017385709, 19.0010746285, 20.0004106861, 21.0024846506, 22.0018207082, 23.0011567657, 24.0004928233, 25.0025667878, 26.0019028454, 27.0012389029, 28.0005749605, 29.00264…	[1101.7757796444687, 1089.0162368622287, 1087.218600654842, 1075.9532711881036, 1098.9355251388847, 1068.8691055277382, 856.218918730528, 1035.9573848930424, 1064.8919944674806, 1042.9652682914655, 609.7730531143843, 845.567816998276, 1049.8085857866706, 1062.850995522613, 1082.0941673630746, 1030.563794048594, 1088.3794470331602, 1085.3350768384298, 1086.13452368211, 1084.7393659105123, 1084.656…	18.143882163108	[6, 10, 11, 21]	[]	31	1073.5098441335	7.776422773898	-94.2702415001	16.2061484188
BOX_115_081_131	MEX	North America	Mexico	0.29898793255749	0.32558448080316	True	30	[1.00207396456, 2.00141002211, 3.00074607966, 4.00008213721, 6.00149215932, 8.00016427442, 9.00223823898, 10.0015742965, 11.0009103541, 12.0002464116, 13.0023203762, 14.0016564337, 15.0009924913, 16.0003285488, 17.0024025134, 18.0017385709, 19.0010746285, 20.0004106861, 21.0024846506, 22.0018207082, 23.0011567657, 24.0004928233, 25.0025667878, 26.0019028454, 27.0012389029, 28.0005749605, 29.00264…	[1041.1507953006662, 1015.2835205957741, 1014.5946595503947, 996.3942396531945, 1002.9000133318908, 978.3417112046606, 922.9221340571984, 983.6443788296457, 980.6399381871141, 987.3793046358979, 565.2222390826181, 957.4767665017803, 996.4082738459298, 1006.7572713041769, 1010.6324306039745, 1005.7955500194155, 1009.0518159981905, 1008.4094869286705, 1008.271623193808, 1009.8175756665638, 1016.024…	15.215307234366	[10, 21]	[6]	31	998.95004121099	6.4332398810977	-94.2658368884	16.2053659306
BOX_115_081_132	MEX	North America	Mexico	-0.87611484878754	0.31921062487901	True	29	[1.00207396456, 2.00141002211, 3.00074607966, 4.00008213721, 6.00149215932, 8.00016427442, 9.00223823898, 10.0015742965, 11.0009103541, 12.0002464116, 14.0016564337, 15.0009924913, 16.0003285488, 17.0024025134, 18.0017385709, 19.0010746285, 20.0004106861, 21.0024846506, 22.0018207082, 23.0011567657, 24.0004928233, 25.0025667878, 26.0019028454, 27.0012389029, 28.0005749605, 29.002648925, 30.001984…	[1022.8753999578346, 1025.2007524678559, 1028.985124160867, 1008.7112912765891, 1017.4796351493261, 979.1600100046096, 146.27124386523872, 993.9777848188018, 941.6422644166412, 971.3742438578074, 705.6773039334328, 965.8266753173729, 990.5773491245069, 993.3135104622453, 9.722785864712026, 1012.3493754891023, 984.1188081457719, 986.6773911418809, 1002.82017538533, 1007.9463792378673, 28.027859323…	14.663609115557	[6, 10, 14, 20]	[7]	31	1011.8211093203	6.4832679471571	-94.2613657246	16.2051152752
BOX_115_081_133	MEX	North America	Mexico	-0.9166303009185	0.21531023612862	True	29	[1.00207396456, 2.00141002211, 3.00074607966, 4.00008213721, 6.00149215932, 8.00016427442, 9.00223823898, 10.0015742965, 11.0009103541, 12.0002464116, 14.0016564337, 15.0009924913, 16.0003285488, 17.0024025134, 18.0017385709, 19.0010746285, 20.0004106861, 21.0024846506, 22.0018207082, 23.0011567657, 24.0004928233, 25.0025667878, 26.0019028454, 27.0012389029, 28.0005749605, 29.002648925, 30.001984…	[989.5689491849281, 960.463887849705, 955.4823885654456, 944.6907217780448, 959.0958783056585, 928.3214584435387, 96.41455311218711, 926.2185216775033, 927.2555255575732, 930.4505724324707, 628.9591948002378, 926.2848947548774, 926.3182665225899, 945.7959061408741, 599.6745483291039, 925.8638752596671, 926.0424619992194, 925.0681467738202, 924.2598392792713, 943.8680934245581, 505.9088989406109, …	9.3610364469535	[6, 10, 14, 20]	[0]	30	948.79335166023	4.399444996746	-94.2568812955	16.2053584988
BOX_115_081_134	MEX	North America	Mexico	0.34597440713569	0.10931918101203	False	30	[1.00207396456, 2.00141002211, 3.00074607966, 4.00008213721, 6.00149215932, 8.00016427442, 9.00223823898, 10.0015742965, 11.0009103541, 12.0002464116, 13.0023203762, 14.0016564337, 15.0009924913, 16.0003285488, 17.0024025134, 18.0017385709, 19.0010746285, 20.0004106861, 21.0024846506, 22.0018207082, 23.0011567657, 24.0004928233, 25.0025667878, 26.0019028454, 27.0012389029, 28.0005749605, 29.00264…	[792.6799388710614, 773.1030748078382, 781.0288080311251, 783.1879353485839, 782.123602146612, 767.8843145457122, 766.5923735118305, 773.8097787171334, 772.9271693175516, 776.5602620152735, 335.6527032468005, 776.8977458828896, 776.6118014124521, 781.5206481618584, 783.3650010135922, 784.3670093800608, 784.7773417232235, 781.0343356414091, 794.831558506577, 787.1528411390065, 779.6483216363985, 7…	4.9364629647689	[10]	[0]	30	774.30959133319	2.1861293839785	-94.2523998619	16.2055002066
BOX_115_081_135	MEX	North America	Mexico	0.049232592527538	0.16987648880165	False	30	[1.00207396456, 2.00141002211, 3.00074607966, 4.00008213721, 6.00149215932, 8.00016427442, 9.00223823898, 10.0015742965, 11.0009103541, 12.0002464116, 13.0023203762, 14.0016564337, 15.0009924913, 16.0003285488, 17.0024025134, 18.0017385709, 19.0010746285, 20.0004106861, 21.0024846506, 22.0018207082, 23.0011567657, 24.0004928233, 25.0025667878, 26.0019028454, 27.0012389029, 28.0005749605, 29.00264…	[621.1478670309882, 584.275567066885, 605.0353621733482, 585.3020331376264, 603.311975791137, 602.7185115155694, 578.7402197884935, 583.6347453278273, 586.6780858999985, 588.8610482188861, 445.2174953966771, 286.9047440699077, 588.8711532100119, 588.8711712748715, 588.8713136031417, 588.8795256533745, 604.4983292977951, 588.8542743654223, 588.8638219596271, 604.7919827172525, 588.8612591860293, 5…	7.6321253948954	[10, 11]	[0]	30	591.01210372538	3.4290560063216	-94.2479372871	16.2050108611
BOX_115_081_136	MEX	North America	Mexico	-0.12772118593095	0.061258473206803	False	30	[1.00207396456, 2.00141002211, 3.00074607966, 4.00008213721, 6.00149215932, 8.00016427442, 9.00223823898, 10.0015742965, 11.0009103541, 12.0002464116, 13.0023203762, 14.0016564337, 15.0009924913, 16.0003285488, 17.0024025134, 18.0017385709, 19.0010746285, 20.0004106861, 21.0024846506, 22.0018207082, 23.0011567657, 24.0004928233, 25.0025667878, 26.0019028454, 27.0012389029, 28.0005749605, 29.00264…	[554.047815281325, 544.258992865414, 554.0404033999082, 541.226852755982, 554.3294807891676, 542.719432351702, 539.2158167751134, 542.125441280616, 542.205014737369, 543.7900184844783, 541.8765501554809, 541.6968726862447, 541.5975559941616, 542.1755924435886, 542.058325700439, 541.0673117519922, 542.5669693896127, 542.9771416912654, 543.9216163534645, 543.0441854833315, 543.8536540585949, 542.23…	2.8721481133279	[]	[4]	31	545.51658938738	1.2109047822816	-94.2435410331	16.2041360569
BOX_115_081_137	MEX	North America	Mexico	0.027328385488761	0.28701686225659	False	30	[1.00207396456, 2.00141002211, 3.00074607966, 4.00008213721, 6.00149215932, 8.00016427442, 9.00223823898, 10.0015742965, 11.0009103541, 12.0002464116, 13.0023203762, 14.0016564337, 15.0009924913, 16.0003285488, 17.0024025134, 18.0017385709, 19.0010746285, 20.0004106861, 21.0024846506, 22.0018207082, 23.0011567657, 24.0004928233, 25.0025667878, 26.0019028454, 27.0012389029, 28.0005749605, 29.00264…	[917.2522211753599, 890.2845433016032, 913.4636063301779, 875.8055070851156, 899.2413016079514, 876.1465424081407, 871.5310200416454, 858.2626204643785, 867.426093583119, 894.3364406849927, 873.6454882346989, 887.9680489815661, 891.1914178541854, 898.6309293021342, 899.6597315981644, 890.4044792399318, 905.7562683908391, 900.2087201146625, 906.3442741731137, 899.335213233528, 899.6697483818214, 8…	13.838902380424	[]	[]	31	890.44762001941	5.5869973029356	-94.2392301511	16.2029517888
BOX_115_081_138	MEX	North America	Mexico	0.041736273398006	0.17569824642152	False	30	[1.00207396456, 2.00141002211, 3.00074607966, 4.00008213721, 6.00149215932, 8.00016427442, 9.00223823898, 10.0015742965, 11.0009103541, 12.0002464116, 13.0023203762, 14.0016564337, 15.0009924913, 16.0003285488, 17.0024025134, 18.0017385709, 19.0010746285, 20.0004106861, 21.0024846506, 22.0018207082, 23.0011567657, 24.0004928233, 25.0025667878, 26.0019028454, 27.0012389029, 28.0005749605, 29.00264…	[1047.2879641663935, 1032.8136733216213, 1037.0244631438609, 1023.8978695691216, 1039.6789243586632, 1017.310998008653, 941.9117927663729, 1022.0198454717387, 1023.3981469011019, 1023.4350788577408, 1013.5686240128762, 1006.2585149321507, 1016.4898705059788, 1018.1478105813482, 1023.4350788577408, 1018.6762706392823, 1028.4149158293785, 1026.1263162715632, 1031.079445727522, 1029.691910388075, 10…	8.342141217617	[]	[6]	31	1026.3220964642	3.46614672327	-94.2349840081	16.2015455306
BOX_115_081_139	MEX	North America	Mexico	-0.35904502894035	0.24777345871801	True	30	[1.00207396456, 2.00141002211, 3.00074607966, 4.00008213721, 6.00149215932, 8.00016427442, 9.00223823898, 10.0015742965, 11.0009103541, 12.0002464116, 13.0023203762, 14.0016564337, 15.0009924913, 16.0003285488, 17.0024025134, 18.0017385709, 19.0010746285, 20.0004106861, 21.0024846506, 22.0018207082, 23.0011567657, 24.0004928233, 25.0025667878, 26.0019028454, 27.0012389029, 28.0005749605, 29.00264…	[940.9588114442071, 926.8860268828622, 939.427711540454, 915.3355296972807, 925.7597356696983, 907.4224682620302, 900.9011622759385, 926.4407440541204, 915.8401810061513, 915.8648788982035, 908.6998517255089, 886.3758336594525, 925.2539226871708, 926.4546365060683, 915.8648788982035, 926.2748285009802, 916.8378893847855, 905.738745759386, 898.3496489424733, 912.4996360351898, 931.2294969760392, 9…	11.946708080504	[]	[]	31	922.98664485905	4.8230969853398	-94.2307378619	16.2001392715
BOX_115_081_140	MEX	North America	Mexico	0.086391298546837	0.16334385281386	True	30	[1.00207396456, 2.00141002211, 3.00074607966, 4.00008213721, 6.00149215932, 8.00016427442, 9.00223823898, 10.0015742965, 11.0009103541, 12.0002464116, 13.0023203762, 14.0016564337, 15.0009924913, 16.0003285488, 17.0024025134, 18.0017385709, 19.0010746285, 20.0004106861, 21.0024846506, 22.0018207082, 23.0011567657, 24.0004928233, 25.0025667878, 26.0019028454, 27.0012389029, 28.0005749605, 29.00264…	[804.2282907008322, 794.0253521279317, 796.2230901676086, 776.5347316924143, 785.0033110863986, 784.3941650026663, 791.6765642367151, 775.5943540170628, 780.3634522125889, 775.3546347046265, 784.9153227004895, 758.9351080444727, 776.6232926530473, 784.2702695361735, 784.641291163393, 784.2706860451306, 816.4802397046046, 784.1985753937746, 789.2111126046153, 796.1119890328428, 806.6450528264473, …	7.8343392103233	[]	[11, 16]	31	786.05400587688	3.2095532189708	-94.2267053177	16.198251377
BOX_115_081_141	MEX	North America	Mexico	0.19766327476655	0.10771507308333	True	30	[1.00207396456, 2.00141002211, 3.00074607966, 4.00008213721, 6.00149215932, 8.00016427442, 9.00223823898, 10.0015742965, 11.0009103541, 12.0002464116, 13.0023203762, 14.0016564337, 15.0009924913, 16.0003285488, 17.0024025134, 18.0017385709, 19.0010746285, 20.0004106861, 21.0024846506, 22.0018207082, 23.0011567657, 24.0004928233, 25.0025667878, 26.0019028454, 27.0012389029, 28.0005749605, 29.00264…	[856.6350127646091, 853.7381067182257, 839.1975669928737, 833.2925642034082, 841.7745219866435, 830.5139849583936, 838.893238667042, 838.8375838986325, 838.8375838986325, 838.8377006357377, 838.854836387124, 838.9649947517045, 838.854836387124, 838.854836387124, 844.7761792575835, 836.1585005590524, 845.1093042482676, 843.2879677961588, 844.6527988285128, 847.1874823130782, 847.0567824575367, 846…	4.8964023204381	[]	[0]	30	838.53391023806	2.1325049796971	-94.2230189429	16.1958100358
BOX_115_081_142	MEX	North America	Mexico	-0.035707277080887	0.076049536850268	True	30	[1.00207396456, 2.00141002211, 3.00074607966, 4.00008213721, 6.00149215932, 8.00016427442, 9.00223823898, 10.0015742965, 11.0009103541, 12.0002464116, 13.0023203762, 14.0016564337, 15.0009924913, 16.0003285488, 17.0024025134, 18.0017385709, 19.0010746285, 20.0004106861, 21.0024846506, 22.0018207082, 23.0011567657, 24.0004928233, 25.0025667878, 26.0019028454, 27.0012389029, 28.0005749605, 29.00264…	[997.0260125094221, 987.7176693008473, 981.819302958527, 972.765330514335, 805.4030582947743, 970.5664881898219, 978.0827562546442, 978.0827562546442, 978.0827562546442, 981.5443092576282, 978.0827562546442, 978.0827562546442, 978.0621892548386, 978.0827562546442, 978.4587445991646, 978.2150474654902, 978.1442352576355, 978.1237861969239, 980.8936331564918, 978.1447370150403, 981.7659419474203, 9…	3.3391736783524	[4]	[0]	30	979.29403592162	1.5298214565727	-94.2205615881	16.1922359539
BOX_115_081_143	MEX	North America	Mexico	-0.47341595167919	0.12565551314258	True	30	[1.00207396456, 2.00141002211, 3.00074607966, 4.00008213721, 6.00149215932, 8.00016427442, 9.00223823898, 10.0015742965, 11.0009103541, 12.0002464116, 13.0023203762, 14.0016564337, 15.0009924913, 16.0003285488, 17.0024025134, 18.0017385709, 19.0010746285, 20.0004106861, 21.0024846506, 22.0018207082, 23.0011567657, 24.0004928233, 25.0025667878, 26.0019028454, 27.0012389029, 28.0005749605, 29.00264…	[1308.3987247023406, 1300.7978346794812, 1284.9321194632414, 1293.930219554652, 1293.765857277646, 1294.476608806573, 1086.1234264186996, 1285.0276899523901, 1285.7412261057075, 1279.2371634175915, 1295.5694353136105, 1283.6022285775755, 1281.965938164408, 1284.4802821850994, 1289.7473744590927, 1278.8037640396412, 1291.7545962370423, 1280.1577155885757, 1277.646381153075, 1286.436257868737, 1287…	5.9661024352951	[6]	[]	31	1294.9982557838	2.4789101895882	-94.2162537166	16.1912336297
BOX_115_081_144	MEX	North America	Mexico	-0.90681313914262	0.13013271609554	True	30	[1.00207396456, 2.00141002211, 3.00074607966, 4.00008213721, 6.00149215932, 8.00016427442, 9.00223823898, 10.0015742965, 11.0009103541, 12.0002464116, 13.0023203762, 14.0016564337, 15.0009924913, 16.0003285488, 17.0024025134, 18.0017385709, 19.0010746285, 20.0004106861, 21.0024846506, 22.0018207082, 23.0011567657, 24.0004928233, 25.0025667878, 26.0019028454, 27.0012389029, 28.0005749605, 29.00264…	[1353.4336182040063, 1326.628628036975, 1333.906968356837, 1334.663035651913, 1345.1208731539587, 1334.2383754927907, 1319.3344658454223, 1326.8583749121967, 1327.9545997145678, 1327.9531367208194, 1011.2538962943855, 1323.5382234645215, 1332.648520095517, 1326.6111354567681, 1327.5688854082794, 1326.9771829886618, 1327.538008815195, 1311.4842754808012, 1314.372945456057, 1324.9831688282823, 1326…	6.2437927245693	[10]	[]	31	1339.6346411763	2.5572052889025	-94.2117746253	16.1911517433
BOX_115_081_145	MEX	North America	Mexico	0.40222287747005	0.20961747847938	True	30	[1.00207396456, 2.00141002211, 3.00074607966, 4.00008213721, 6.00149215932, 8.00016427442, 9.00223823898, 10.0015742965, 11.0009103541, 12.0002464116, 13.0023203762, 14.0016564337, 15.0009924913, 16.0003285488, 17.0024025134, 18.0017385709, 19.0010746285, 20.0004106861, 21.0024846506, 22.0018207082, 23.0011567657, 24.0004928233, 25.0025667878, 26.0019028454, 27.0012389029, 28.0005749605, 29.00264…	[1051.0458108586424, 1010.4061028360587, 1034.9275837903292, 1026.273640362394, 999.5407887929416, 1025.2780660633161, 1002.3634318203573, 1028.284303506159, 1024.241743440426, 1029.6454804779157, 1007.0462284763096, 1027.7357516860968, 1029.941061622915, 1028.7280966117885, 1029.2612470615904, 1029.1108545303964, 1029.4469643827988, 1026.545651506351, 1055.9206780347333, 1030.2894776318753, 1026…	9.5285845216994	[]	[0]	30	1018.6200204909	4.1499340826426	-94.2072943026	16.1914568931
BOX_115_081_146	MEX	North America	Mexico	2.3068288384406	0.35982293229685	True	30	[1.00207396456, 2.00141002211, 3.00074607966, 4.00008213721, 6.00149215932, 8.00016427442, 9.00223823898, 10.0015742965, 11.0009103541, 12.0002464116, 13.0023203762, 14.0016564337, 15.0009924913, 16.0003285488, 17.0024025134, 18.0017385709, 19.0010746285, 20.0004106861, 21.0024846506, 22.0018207082, 23.0011567657, 24.0004928233, 25.0025667878, 26.0019028454, 27.0012389029, 28.0005749605, 29.00264…	[1267.1368848566067, 1213.356418406298, 1239.0383207678524, 1201.9093274014506, 1267.4470787159046, 1224.8394140271457, 1236.3791654114248, 1260.3582385054137, 1260.3647260209984, 1268.939518741049, 1066.9034860837223, 1253.8200955929215, 1257.872770262285, 1277.89455081708, 1277.906022834086, 1252.6083745019127, 1305.9658335151535, 1281.8527325519037, 1277.9389952944048, 1289.1291065611892, 1297…	17.264377229788	[10]	[]	31	1230.9666977611	7.0707903273664	-94.2028139799	16.191762043
BOX_115_081_147	MEX	North America	Mexico	-0.2993320877318	0.098549744512097	True	30	[1.00207396456, 2.00141002211, 3.00074607966, 4.00008213721, 6.00149215932, 8.00016427442, 9.00223823898, 10.0015742965, 11.0009103541, 12.0002464116, 13.0023203762, 14.0016564337, 15.0009924913, 16.0003285488, 17.0024025134, 18.0017385709, 19.0010746285, 20.0004106861, 21.0024846506, 22.0018207082, 23.0011567657, 24.0004928233, 25.0025667878, 26.0019028454, 27.0012389029, 28.0005749605, 29.00264…	[1456.728478731701, 1443.7065019953961, 1447.9094442736443, 1441.8663221078752, 1456.2962150542712, 1438.8283965519379, 1435.9233536788752, 1446.2950750078373, 1440.0098536526489, 1444.1352772976984, 968.129612716831, 1438.1558751952082, 1440.7507597599385, 1444.6097495226056, 1446.2775290377483, 1447.1009527326823, 1447.1517356929394, 1434.8005071712785, 1444.3526337596643, 1447.757603899211, 14…	4.7284359343816	[10]	[]	31	1447.737521917	1.9365761585147	-94.1983946484	16.192508825
BOX_115_081_148	MEX	North America	Mexico	-0.7910943791379	0.12931745519727	False	30	[1.00207396456, 2.00141002211, 3.00074607966, 4.00008213721, 6.00149215932, 8.00016427442, 9.00223823898, 10.0015742965, 11.0009103541, 12.0002464116, 13.0023203762, 14.0016564337, 15.0009924913, 16.0003285488, 17.0024025134, 18.0017385709, 19.0010746285, 20.0004106861, 21.0024846506, 22.0018207082, 23.0011567657, 24.0004928233, 25.0025667878, 26.0019028454, 27.0012389029, 28.0005749605, 29.00264…	[1376.5695311474833, 1376.6620892649612, 1367.8656005678934, 1378.647713982786, 1354.321757494905, 1358.2151823668478, 1351.91245004838, 1349.4525701167677, 1356.3090442209834, 1358.025767894865, 1351.5904949821554, 1351.5957318580436, 1357.3814082498086, 1360.6873793988757, 1348.5257837804088, 1361.0246909254763, 1356.4992124271737, 1348.379340475706, 1347.239436517947, 1347.7041580858343, 1356.…	6.2352050351317	[]	[]	31	1368.3162104527	2.5172616943053	-94.1939863046	16.1933353565
BOX_115_081_149	MEX	North America	Mexico	-0.63181257929722	0.25829221981776	False	30	[1.00207396456, 2.00141002211, 3.00074607966, 4.00008213721, 6.00149215932, 8.00016427442, 9.00223823898, 10.0015742965, 11.0009103541, 12.0002464116, 13.0023203762, 14.0016564337, 15.0009924913, 16.0003285488, 17.0024025134, 18.0017385709, 19.0010746285, 20.0004106861, 21.0024846506, 22.0018207082, 23.0011567657, 24.0004928233, 25.0025667878, 26.0019028454, 27.0012389029, 28.0005749605, 29.00264…	[637.1407299195693, 657.314327151306, 642.006979853697, 453.55127527770765, 600.8538953860486, 624.3034217648287, 607.1618088786048, 624.0232313803882, 627.6721633627507, 624.0238812947168, 597.398783147858, 604.5057600397341, 605.3583662427839, 624.1834584068954, 621.862695239864, 615.4141685027232, 639.0896498892674, 623.2438263443667, 629.8779291168736, 622.7885582863443, 609.2683752643404, 61…	11.979948722021	[3]	[]	31	630.63647377126	5.1102046770123	-94.1895779614	16.1941618878
BOX_115_081_150	MEX	North America	Mexico	-0.43061904601247	0.3866314332407	False	30	[1.00207396456, 2.00141002211, 3.00074607966, 4.00008213721, 6.00149215932, 8.00016427442, 9.00223823898, 10.0015742965, 11.0009103541, 12.0002464116, 13.0023203762, 14.0016564337, 15.0009924913, 16.0003285488, 17.0024025134, 18.0017385709, 19.0010746285, 20.0004106861, 21.0024846506, 22.0018207082, 23.0011567657, 24.0004928233, 25.0025667878, 26.0019028454, 27.0012389029, 28.0005749605, 29.00264…	[721.3684766340923, 721.3678081302933, 695.6220178783483, 669.2094023929051, 659.1341617531904, 667.5583342642069, 672.2692133021254, 689.9538711315747, 690.2517658684258, 667.4070100827754, 639.4932126941198, 672.334405007536, 694.4463623283832, 694.4655663121792, 711.2288343243375, 661.1911190407433, 690.5377071740459, 694.8955290700409, 694.9546484692386, 695.0241881383221, 694.8653637708808, …	18.64192521987	[]	[]	31	690.25038808056	7.526072027993	-94.1852823393	16.1954088579
BOX_115_081_151	MEX	North America	Mexico	-1.3462000655542	0.20452891899995	False	30	[1.00207396456, 2.00141002211, 3.00074607966, 4.00008213721, 6.00149215932, 8.00016427442, 9.00223823898, 10.0015742965, 11.0009103541, 12.0002464116, 13.0023203762, 14.0016564337, 15.0009924913, 16.0003285488, 17.0024025134, 18.0017385709, 19.0010746285, 20.0004106861, 21.0024846506, 22.0018207082, 23.0011567657, 24.0004928233, 25.0025667878, 26.0019028454, 27.0012389029, 28.0005749605, 29.00264…	[991.4234735996368, 994.5304243267365, 991.5448021286111, 961.3185147607209, 960.3906839082125, 964.3353169716607, 972.3306167726383, 963.7760721824403, 961.3185147607209, 963.6702661616305, 717.0748859645394, 958.7817715481018, 962.6488871067353, 962.6998784529111, 962.9829086487957, 959.1215029914397, 961.7074984083672, 947.0357658002484, 958.0428197583502, 948.8973167361182, 960.5040109891432,…	9.7090373858591	[10, 21]	[]	31	981.99039567794	3.9837004480422	-94.181006352	16.1967291366
BOX_115_081_152	MEX	North America	Mexico	-0.34442119197095	0.17627630426292	True	30	[1.00207396456, 2.00141002211, 3.00074607966, 4.00008213721, 6.00149215932, 8.00016427442, 9.00223823898, 10.0015742965, 11.0009103541, 12.0002464116, 13.0023203762, 14.0016564337, 15.0009924913, 16.0003285488, 17.0024025134, 18.0017385709, 19.0010746285, 20.0004106861, 21.0024846506, 22.0018207082, 23.0011567657, 24.0004928233, 25.0025667878, 26.0019028454, 27.0012389029, 28.0005749605, 29.00264…	[973.3386770993744, 973.5790739643228, 952.73606506949, 945.7176259624398, 962.973985656614, 936.0401371351284, 934.6722269197357, 946.5427196265902, 947.7168375691489, 945.3610797724187, 689.4958955878745, 938.5694979473896, 947.9930429870059, 951.0374179476904, 955.5272548822221, 947.4107906698155, 960.2571481992052, 941.6426076664695, 941.749530671188, 947.4331667808505, 950.7978371059069, 947…	8.457771078001	[10]	[]	31	955.09381146734	3.4639614514465	-94.1768307341	16.1982988493
BOX_115_081_153	MEX	North America	Mexico	-1.5837222076636	0.24255125603583	True	30	[1.00207396456, 2.00141002211, 3.00074607966, 4.00008213721, 6.00149215932, 8.00016427442, 9.00223823898, 10.0015742965, 11.0009103541, 12.0002464116, 13.0023203762, 14.0016564337, 15.0009924913, 16.0003285488, 17.0024025134, 18.0017385709, 19.0010746285, 20.0004106861, 21.0024846506, 22.0018207082, 23.0011567657, 24.0004928233, 25.0025667878, 26.0019028454, 27.0012389029, 28.0005749605, 29.00264…	[1203.9879386963673, 1185.1944144122817, 1185.012846101318, 1170.0227508101655, 1173.3539980610549, 1177.2617973943854, 680.3504021385216, 1173.0832547355703, 1171.5646514183932, 1172.7468056700109, 616.4599133273066, 657.5918643206477, 1140.6092134689243, 1140.6013914714279, 1172.9918794410437, 634.4086927782743, 1173.0103042629253, 1141.3220188288806, 1140.32157872123, 1139.8284353173954, 1140.…	11.269200596935	[6, 15, 21]	[9, 10]	31	1185.925752235	4.8561726200742	-94.1727411118	16.2000823286
BOX_115_081_154	MEX	North America	Mexico	-0.69394571034887	0.11950148660433	True	30	[1.00207396456, 2.00141002211, 3.00074607966, 4.00008213721, 6.00149215932, 8.00016427442, 9.00223823898, 10.0015742965, 11.0009103541, 12.0002464116, 13.0023203762, 14.0016564337, 15.0009924913, 16.0003285488, 17.0024025134, 18.0017385709, 19.0010746285, 20.0004106861, 21.0024846506, 22.0018207082, 23.0011567657, 24.0004928233, 25.0025667878, 26.0019028454, 27.0012389029, 28.0005749605, 29.00264…	[1281.1286425187752, 1277.4712059228932, 1276.3213422496024, 1263.0887293757087, 1271.3003671971444, 1255.3586247027192, 1258.7089533859914, 1259.3854874871586, 1258.6323348225649, 1259.0992164892598, 1250.4409009363453, 1254.5824510600248, 1259.5815742911216, 1259.3224497391154, 1265.939878301572, 1258.961822575343, 1269.4901531646258, 1255.148714423382, 1252.5929933431405, 1259.0582323007684, 1…	5.7619163574174	[]	[]	31	1270.9918574901	2.3261863350136	-94.1687358176	16.2020291419
BOX_115_081_155	MEX	North America	Mexico	-0.54683861567634	0.16191045637833	True	30	[1.00207396456, 2.00141002211, 3.00074607966, 4.00008213721, 6.00149215932, 8.00016427442, 9.00223823898, 10.0015742965, 11.0009103541, 12.0002464116, 13.0023203762, 14.0016564337, 15.0009924913, 16.0003285488, 17.0024025134, 18.0017385709, 19.0010746285, 20.0004106861, 21.0024846506, 22.0018207082, 23.0011567657, 24.0004928233, 25.0025667878, 26.0019028454, 27.0012389029, 28.0005749605, 29.00264…	[1135.2453142314105, 1128.4481135145973, 1135.5679382884914, 1116.0295451735803, 1133.1447936853021, 1112.147814273472, 1112.1211881918018, 1112.3734210265864, 1121.8852394140158, 1112.1510600715137, 1110.118368819633, 1110.118368819633, 1124.7215474535315, 1124.4590132130525, 1128.181487236343, 1123.714326093722, 1134.2274363266167, 1120.4925813121013, 1112.1510600715137, 1126.753169012065, 1127…	7.8067175461693	[]	[]	31	1127.689446777	3.151709287614	-94.1647815306	16.2040747551
BOX_115_081_156	MEX	North America	Mexico	-0.25089128615658	0.13679315715639	True	30	[1.00207396456, 2.00141002211, 3.00074607966, 4.00008213721, 6.00149215932, 8.00016427442, 9.00223823898, 10.0015742965, 11.0009103541, 12.0002464116, 13.0023203762, 14.0016564337, 15.0009924913, 16.0003285488, 17.0024025134, 18.0017385709, 19.0010746285, 20.0004106861, 21.0024846506, 22.0018207082, 23.0011567657, 24.0004928233, 25.0025667878, 26.0019028454, 27.0012389029, 28.0005749605, 29.00264…	[922.6346403028335, 912.1197186799517, 906.7426204141884, 901.0334712458256, 921.4604326483416, 900.9121002742784, 902.8473718031173, 902.996535505349, 906.612577329129, 902.8878709720362, 737.1508501383083, 900.8812968406896, 907.1789856800983, 906.7042867134021, 911.9990833470624, 906.6912927962516, 921.3963206632352, 902.1323353825507, 902.9955556532979, 905.3179065954049, 921.5376866387387, 9…	6.5633625892518	[10]	[]	31	910.74136073725	2.6880878489818	-94.1609052236	16.2062492784
BOX_115_081_157	MEX	North America	Mexico	-0.46454199584735	0.17863198986819	True	30	[1.00207396456, 2.00141002211, 3.00074607966, 4.00008213721, 6.00149215932, 8.00016427442, 9.00223823898, 10.0015742965, 11.0009103541, 12.0002464116, 13.0023203762, 14.0016564337, 15.0009924913, 16.0003285488, 17.0024025134, 18.0017385709, 19.0010746285, 20.0004106861, 21.0024846506, 22.0018207082, 23.0011567657, 24.0004928233, 25.0025667878, 26.0019028454, 27.0012389029, 28.0005749605, 29.00264…	[1012.094875930696, 1011.3458113205223, 997.787986701506, 962.7483379234192, 997.8911861062894, 979.8530321431228, 979.6658293964907, 981.2178210054202, 980.7206549875091, 980.7202110828188, 935.6301296004357, 979.6760829542393, 981.7697459071112, 982.0799375454067, 981.2776124092976, 984.392715310068, 982.1822637847574, 981.2501563939381, 980.3098860531851, 981.0757539306304, 982.1371177180287, …	8.570798891645	[]	[10]	31	991.66297481607	3.5102523328127	-94.1570953704	16.208533658
BOX_115_081_158	MEX	North America	Mexico	-0.34205108131154	0.072846679459026	True	30	[1.00207396456, 2.00141002211, 3.00074607966, 4.00008213721, 6.00149215932, 8.00016427442, 9.00223823898, 10.0015742965, 11.0009103541, 12.0002464116, 13.0023203762, 14.0016564337, 15.0009924913, 16.0003285488, 17.0024025134, 18.0017385709, 19.0010746285, 20.0004106861, 21.0024846506, 22.0018207082, 23.0011567657, 24.0004928233, 25.0025667878, 26.0019028454, 27.0012389029, 28.0005749605, 29.00264…	[1185.1835336520242, 1180.8885613398247, 1177.6148997589348, 1170.9018369395424, 1189.609991995394, 1172.0316199795013, 1176.068030156802, 1177.0862434319254, 1176.4380970065977, 1175.3337099762807, 1167.4625996540458, 1171.963272934474, 1176.4699263233251, 1177.1198382551993, 1179.5326495742856, 1172.309869659136, 1177.9146220662176, 1173.480549894052, 1176.1229522189556, 1175.5700413453417, 117…	3.4154686780112	[]	[4]	31	1179.5752285266	1.4399700690428	-94.1533626089	16.2109292086
BOX_115_081_159	MEX	North America	Mexico	-0.68089890311826	0.10126183738692	True	30	[1.00207396456, 2.00141002211, 3.00074607966, 4.00008213721, 6.00149215932, 8.00016427442, 9.00223823898, 10.0015742965, 11.0009103541, 12.0002464116, 13.0023203762, 14.0016564337, 15.0009924913, 16.0003285488, 17.0024025134, 18.0017385709, 19.0010746285, 20.0004106861, 21.0024846506, 22.0018207082, 23.0011567657, 24.0004928233, 25.0025667878, 26.0019028454, 27.0012389029, 28.0005749605, 29.00264…	[1123.7446472114902, 1120.6310040663861, 1120.4327609253814, 1117.0172024576436, 1123.5809750023363, 1113.7460565355996, 1108.1846702983883, 1111.2068483825267, 1111.2189186528112, 1107.8873313251358, 1102.8308843720406, 1105.0235451083925, 1110.2747629036146, 1112.1159399589646, 1114.4954623852962, 1113.9883874493082, 1115.7769878662148, 1069.7317716990167, 1110.2747629036146, 1109.679372429343,…	4.8685097056737	[]	[17]	31	1121.1126985422	1.9692441798661	-94.149697943	16.2134229509
BOX_115_081_160	MEX	North America	Mexico	-0.48899566386537	0.12005652976681	True	30	[1.00207396456, 2.00141002211, 3.00074607966, 4.00008213721, 6.00149215932, 8.00016427442, 9.00223823898, 10.0015742965, 11.0009103541, 12.0002464116, 13.0023203762, 14.0016564337, 15.0009924913, 16.0003285488, 17.0024025134, 18.0017385709, 19.0010746285, 20.0004106861, 21.0024846506, 22.0018207082, 23.0011567657, 24.0004928233, 25.0025667878, 26.0019028454, 27.0012389029, 28.0005749605, 29.00264…	[978.7363599779316, 974.0990466280625, 966.3818175528817, 948.486058585648, 980.5102412033036, 952.1834215498659, 954.7127866273438, 955.5223771836379, 952.8036833565593, 951.8539412235178, 947.8996011129693, 950.6181981190739, 955.3406708265462, 956.9094207176905, 956.2548806127194, 954.1700490482881, 955.5778820974663, 956.8461732463156, 951.6796309346169, 952.6463578727706, 954.1306615343868, …	5.6289338211029	[]	[4]	31	963.07269908764	2.3731733496279	-94.1460332927	16.2159166826
BOX_115_081_161	MEX	North America	Mexico	-0.041107893150041	0.14556555518798	True	30	[1.00207396456, 2.00141002211, 3.00074607966, 4.00008213721, 6.00149215932, 8.00016427442, 9.00223823898, 10.0015742965, 11.0009103541, 12.0002464116, 13.0023203762, 14.0016564337, 15.0009924913, 16.0003285488, 17.0024025134, 18.0017385709, 19.0010746285, 20.0004106861, 21.0024846506, 22.0018207082, 23.0011567657, 24.0004928233, 25.0025667878, 26.0019028454, 27.0012389029, 28.0005749605, 29.00264…	[898.1311722666742, 893.6888736606938, 893.6744525812474, 893.6713163958407, 892.5937294885047, 876.8336573176209, 876.8402963273764, 878.5062778210477, 878.2368722599791, 878.5062778210477, 873.0398519380701, 878.4484741721675, 889.662462578624, 893.6729325486142, 894.2102738084644, 891.3355824008911, 893.6733267213042, 857.0654799082523, 884.8251689164878, 891.342812336778, 893.6693090884417, 8…	6.9985861938594	[]	[17]	31	887.68667181687	2.8308279809952	-94.1422498366	16.2182302955
BOX_115_081_162	MEX	North America	Mexico	-0.81962988019008	0.23884719062913	False	30	[1.00207396456, 2.00141002211, 3.00074607966, 4.00008213721, 6.00149215932, 8.00016427442, 9.00223823898, 10.0015742965, 11.0009103541, 12.0002464116, 13.0023203762, 14.0016564337, 15.0009924913, 16.0003285488, 17.0024025134, 18.0017385709, 19.0010746285, 20.0004106861, 21.0024846506, 22.0018207082, 23.0011567657, 24.0004928233, 25.0025667878, 26.0019028454, 27.0012389029, 28.0005749605, 29.00264…	[751.7551993697376, 747.7310128717619, 749.1387971722435, 749.5505034825543, 748.2403182865636, 727.0369091770458, 727.1353566694265, 732.3799094214344, 727.1353362078372, 727.1539744337813, 729.9537721573656, 707.176824874798, 729.9073791257183, 728.6650905020743, 748.38120486016, 729.1605777798657, 734.6595388805459, 734.1397544416668, 736.9543269589908, 734.6690747637706, 746.3630212483703, 74…	11.516318383295	[]	[]	31	745.53728598632	4.649340370537	-94.1383359493	16.220346168
BOX_115_081_163	MEX	North America	Mexico	-0.77037599817379	0.15648794047997	False	30	[1.00207396456, 2.00141002211, 3.00074607966, 4.00008213721, 6.00149215932, 8.00016427442, 9.00223823898, 10.0015742965, 11.0009103541, 12.0002464116, 13.0023203762, 14.0016564337, 15.0009924913, 16.0003285488, 17.0024025134, 18.0017385709, 19.0010746285, 20.0004106861, 21.0024846506, 22.0018207082, 23.0011567657, 24.0004928233, 25.0025667878, 26.0019028454, 27.0012389029, 28.0005749605, 29.00264…	[831.0652982699037, 830.3437005833, 827.8946710019286, 826.0448681846598, 828.965821368653, 801.0067912122455, 822.1151085144849, 823.0842558947896, 821.6282784154305, 822.4465091183511, 800.5144615822849, 820.0714495980584, 824.1857445005442, 824.1153570546314, 823.5241474616856, 803.9743684671153, 822.9618066908758, 823.563048548679, 803.4715086507649, 821.9231189992793, 823.3266488590782, 804.…	7.4022938782125	[]	[5]	31	830.57328396556	3.0894960839825	-94.1341381736	16.2218429384
BOX_115_081_164	MEX	North America	Mexico	-0.28250952595644	0.20874029975406	True	30	[1.00207396456, 2.00141002211, 3.00074607966, 4.00008213721, 6.00149215932, 8.00016427442, 9.00223823898, 10.0015742965, 11.0009103541, 12.0002464116, 13.0023203762, 14.0016564337, 15.0009924913, 16.0003285488, 17.0024025134, 18.0017385709, 19.0010746285, 20.0004106861, 21.0024846506, 22.0018207082, 23.0011567657, 24.0004928233, 25.0025667878, 26.0019028454, 27.0012389029, 28.0005749605, 29.00264…	[889.0272671771475, 885.6312368026789, 875.4227387807287, 862.04632333071, 885.2764927607105, 848.330283889152, 860.8708317112349, 875.5113234534801, 862.0174193680539, 862.0142038545584, 859.7042166825481, 862.0696995866762, 862.0129231864531, 862.0364840563027, 883.6446822243269, 859.5474590272216, 862.0420365385768, 873.2005146534931, 859.7558415448012, 873.2192221970262, 883.7758234950429, 85…	10.06467972953	[]	[]	31	872.83160804107	4.0632872630185	-94.1297506729	16.2223249048
BOX_115_081_165	MEX	North America	Mexico	-0.086952999350825	0.098941623908517	False	30	[1.00207396456, 2.00141002211, 3.00074607966, 4.00008213721, 6.00149215932, 8.00016427442, 9.00223823898, 10.0015742965, 11.0009103541, 12.0002464116, 13.0023203762, 14.0016564337, 15.0009924913, 16.0003285488, 17.0024025134, 18.0017385709, 19.0010746285, 20.0004106861, 21.0024846506, 22.0018207082, 23.0011567657, 24.0004928233, 25.0025667878, 26.0019028454, 27.0012389029, 28.0005749605, 29.00264…	[689.7931644093052, 685.5049604831135, 684.4483216624446, 686.5835823949197, 673.093380765367, 680.9848566053728, 677.7583339394511, 682.582375922193, 683.7625078446349, 682.4064544308261, 676.500948985061, 687.8640536664913, 684.410870353473, 686.4663903926457, 673.2900263230687, 674.6931851688303, 687.315286744497, 684.0434985300815, 684.1600112233692, 686.2169918531749, 685.4100730148929, 686.…	4.7705952080145	[]	[]	31	683.8401723073	1.9259738767233	-94.1257130058	16.2208077767
BOX_115_081_166	MEX	North America	Mexico	-0.71559152171994	0.35424081188741	False	30	[1.00207396456, 2.00141002211, 3.00074607966, 4.00008213721, 6.00149215932, 8.00016427442, 9.00223823898, 10.0015742965, 11.0009103541, 12.0002464116, 13.0023203762, 14.0016564337, 15.0009924913, 16.0003285488, 17.0024025134, 18.0017385709, 19.0010746285, 20.0004106861, 21.0024846506, 22.0018207082, 23.0011567657, 24.0004928233, 25.0025667878, 26.0019028454, 27.0012389029, 28.0005749605, 29.00264…	[414.2336937272524, 382.97266973520755, 400.8025252062034, 399.8096431689878, 430.6327598541292, 360.3889075905314, 380.0366381372043, 404.2624047505584, 408.61439109209374, 363.28822285874014, 412.5169579587248, 374.744014378937, 397.03058958665457, 397.023016967306, 402.23344127385707, 392.9715383869573, 392.81274596760824, 392.99946078177436, 368.503866423612, 397.6438425118224, 392.7975503072…	17.080168028255	[]	[]	31	402.19283759284	6.8955642276725	-94.1229804745	16.2174983231
BOX_115_081_167	MEX	North America	Mexico	-0.38926599160289	0.099695407733758	False	30	[1.00207396456, 2.00141002211, 3.00074607966, 4.00008213721, 6.00149215932, 8.00016427442, 9.00223823898, 10.0015742965, 11.0009103541, 12.0002464116, 13.0023203762, 14.0016564337, 15.0009924913, 16.0003285488, 17.0024025134, 18.0017385709, 19.0010746285, 20.0004106861, 21.0024846506, 22.0018207082, 23.0011567657, 24.0004928233, 25.0025667878, 26.0019028454, 27.0012389029, 28.0005749605, 29.00264…	[812.2823768826408, 823.270610532875, 813.8952188089331, 819.5357456744252, 819.1500296814334, 832.5873459112821, 816.2493304447563, 816.2500845222072, 811.4080239097606, 813.0393753832033, 809.7618459955426, 808.4405963607172, 821.9245410977538, 813.0958635764789, 812.980781726845, 808.5204597446187, 821.9245410977538, 811.4590740502197, 811.4712252832163, 811.4590740502197, 811.5644418270193, 8…	4.7231710201679	[]	[23]	31	820.08303960731	1.9142240424623	-94.1212644384	16.2135468476
BOX_115_081_168	MEX	North America	Mexico	-0.88181520078504	0.14748558210502	True	30	[1.00207396456, 2.00141002211, 3.00074607966, 4.00008213721, 6.00149215932, 8.00016427442, 9.00223823898, 10.0015742965, 11.0009103541, 12.0002464116, 13.0023203762, 14.0016564337, 15.0009924913, 16.0003285488, 17.0024025134, 18.0017385709, 19.0010746285, 20.0004106861, 21.0024846506, 22.0018207082, 23.0011567657, 24.0004928233, 25.0025667878, 26.0019028454, 27.0012389029, 28.0005749605, 29.00264…	[1225.83810318882, 1216.440729662228, 1212.953869795899, 1214.486584522778, 1221.74023694633, 1191.156922769552, 1202.93209320892, 1208.2201773235622, 1192.9960202746113, 1196.6765662043454, 1192.2531253831855, 1195.1148457763, 1192.042516964184, 1192.240715276583, 1204.4807602129797, 1185.6391378874034, 1194.8594710959364, 1192.002528276078, 1192.970089772272, 1192.0309492933393, 1195.5959976045…	7.1112057768646	[]	[]	31	1213.0155097775	2.8709185943709	-94.1200219304	16.2094052634
BOX_115_081_169	MEX	North America	Mexico	-0.98042486581454	0.10486031745059	True	30	[1.00207396456, 2.00141002211, 3.00074607966, 4.00008213721, 6.00149215932, 8.00016427442, 9.00223823898, 10.0015742965, 11.0009103541, 12.0002464116, 13.0023203762, 14.0016564337, 15.0009924913, 16.0003285488, 17.0024025134, 18.0017385709, 19.0010746285, 20.0004106861, 21.0024846506, 22.0018207082, 23.0011567657, 24.0004928233, 25.0025667878, 26.0019028454, 27.0012389029, 28.0005749605, 29.00264…	[1130.056865940754, 1130.3608016431192, 1129.2073366591583, 1128.595464587666, 1128.5819549017822, 1114.4855827847161, 1127.8461219296769, 1126.4245974227604, 1113.8122076883465, 1126.3625756645079, 1095.4486046527395, 1107.3489678210963, 1105.6634579757178, 1114.5247511687987, 1117.4496149511115, 1105.6326131245123, 1113.3258731546493, 1110.0191949420414, 1112.8161047423823, 1111.652590377152, 1…	5.0312179490283	[]	[10]	31	1130.9171058335	2.060583574045	-94.1193322454	16.2051433399
BOX_115_081_170	MEX	North America	Mexico	-0.76905243386403	0.086609623952529	True	30	[1.00207396456, 2.00141002211, 3.00074607966, 4.00008213721, 6.00149215932, 8.00016427442, 9.00223823898, 10.0015742965, 11.0009103541, 12.0002464116, 13.0023203762, 14.0016564337, 15.0009924913, 16.0003285488, 17.0024025134, 18.0017385709, 19.0010746285, 20.0004106861, 21.0024846506, 22.0018207082, 23.0011567657, 24.0004928233, 25.0025667878, 26.0019028454, 27.0012389029, 28.0005749605, 29.00264…	[1010.9639566015296, 1001.8343034552553, 999.0981922139581, 992.6198380949892, 1004.8771994166397, 982.3128240887696, 998.1759106224861, 998.146946670424, 993.8479780759619, 987.1449035400871, 990.6038497250838, 993.8763497920457, 987.1414810901236, 987.1449035400871, 996.8661905053078, 986.2851155145036, 986.289132204014, 985.4194578371048, 986.9341913139197, 985.419381023656, 985.419381023656, …	4.0274958637474	[23]	[5]	31	1003.2475624241	1.6873296701515	-94.1186425459	16.2008813263
BOX_115_081_171	MEX	North America	Mexico	-0.71405762215954	0.53479096738241	True	30	[1.00207396456, 2.00141002211, 3.00074607966, 4.00008213721, 6.00149215932, 8.00016427442, 9.00223823898, 10.0015742965, 11.0009103541, 12.0002464116, 13.0023203762, 14.0016564337, 15.0009924913, 16.0003285488, 17.0024025134, 18.0017385709, 19.0010746285, 20.0004106861, 21.0024846506, 22.0018207082, 23.0011567657, 24.0004928233, 25.0025667878, 26.0019028454, 27.0012389029, 28.0005749605, 29.00264…	[833.2382917949094, 809.8381000416806, 816.8582901593351, 803.6253898574396, 824.5051292833926, 801.5650682165121, 699.06256270417, 807.0858227738158, 730.4562113942418, 805.3757553290394, 685.3029369473687, 713.7719115794985, 784.5376363241027, 803.2793081981043, 805.7566305875076, 786.8487469562341, 805.2599416249358, 802.7068053311505, 784.9835685460022, 775.6003073976985, 799.0212467920621, 7…	24.829679340876	[6, 23]	[9]	31	805.05956918079	10.516683400032	-94.1179528319	16.1966192228
BOX_115_081_172	MEX	North America	Mexico	-0.16363659324568	0.082567220883894	True	30	[1.00207396456, 2.00141002211, 3.00074607966, 4.00008213721, 6.00149215932, 8.00016427442, 9.00223823898, 10.0015742965, 11.0009103541, 12.0002464116, 13.0023203762, 14.0016564337, 15.0009924913, 16.0003285488, 17.0024025134, 18.0017385709, 19.0010746285, 20.0004106861, 21.0024846506, 22.0018207082, 23.0011567657, 24.0004928233, 25.0025667878, 26.0019028454, 27.0012389029, 28.0005749605, 29.00264…	[914.0434192737873, 906.8552042859534, 907.643649482902, 901.1958594264468, 905.3134873129632, 904.9385760275701, 906.7742971149921, 901.7975337808365, 895.9439902408361, 899.080106881155, 901.1611410051788, 898.9953305251697, 906.4856172668849, 902.0330464325025, 907.3061494325768, 899.4792239222681, 906.3261176614944, 901.2795669935552, 903.7797557780902, 903.7669018194148, 907.6260118748623, 8…	3.9117082091773	[]	[23]	31	905.86733647169	1.5853505889585	-94.1171426679	16.1923774271
BOX_115_081_173	MEX	North America	Mexico	-0.58281309678566	0.1071401788565	True	30	[1.00207396456, 2.00141002211, 3.00074607966, 4.00008213721, 6.00149215932, 8.00016427442, 9.00223823898, 10.0015742965, 11.0009103541, 12.0002464116, 13.0023203762, 14.0016564337, 15.0009924913, 16.0003285488, 17.0024025134, 18.0017385709, 19.0010746285, 20.0004106861, 21.0024846506, 22.0018207082, 23.0011567657, 24.0004928233, 25.0025667878, 26.0019028454, 27.0012389029, 28.0005749605, 29.00264…	[1032.6791957009164, 1023.0101696785559, 1023.450240556667, 1020.9818450202292, 1025.9591376998462, 1009.4871516326251, 1006.0431303062413, 1022.8570303930645, 1008.3720713408252, 1006.4244014956648, 1005.8180451699382, 1006.2500431822886, 1008.2891582102453, 1006.2545408041472, 1006.6536474985812, 1008.5692937603578, 1006.1486643385217, 1008.0829148925561, 1008.2677021071579, 1008.78195791848, 1…	5.1658991660607	[]	[]	31	1020.6128561472	2.0855642111057	-94.1162723031	16.1881457406
BOX_115_081_174	MEX	North America	Mexico	-0.31843023347707	0.053354878788817	True	30	[1.00207396456, 2.00141002211, 3.00074607966, 4.00008213721, 6.00149215932, 8.00016427442, 9.00223823898, 10.0015742965, 11.0009103541, 12.0002464116, 13.0023203762, 14.0016564337, 15.0009924913, 16.0003285488, 17.0024025134, 18.0017385709, 19.0010746285, 20.0004106861, 21.0024846506, 22.0018207082, 23.0011567657, 24.0004928233, 25.0025667878, 26.0019028454, 27.0012389029, 28.0005749605, 29.00264…	[1126.2963171041677, 1113.9276107155, 1113.159064429206, 1112.969254441301, 1120.742374766437, 1112.752815238427, 1113.8764982044663, 1113.121960609555, 1113.1120821609093, 1113.0680003433229, 918.3228567248055, 1113.049333745117, 1113.10745142442, 1113.0627454751145, 1112.9683414007768, 1112.7753025860095, 1112.0809636227643, 1112.8065829639377, 1112.8219494729144, 1113.122480032507, 1112.717041…	2.4093146262081	[10]	[0]	30	1117.1720655258	1.0669736593195	-94.1154019203	16.1839139668
BOX_115_081_175	MEX	North America	Mexico	-0.42922206595697	0.062781788449742	True	30	[1.00207396456, 2.00141002211, 3.00074607966, 4.00008213721, 6.00149215932, 8.00016427442, 9.00223823898, 10.0015742965, 11.0009103541, 12.0002464116, 13.0023203762, 14.0016564337, 15.0009924913, 16.0003285488, 17.0024025134, 18.0017385709, 19.0010746285, 20.0004106861, 21.0024846506, 22.0018207082, 23.0011567657, 24.0004928233, 25.0025667878, 26.0019028454, 27.0012389029, 28.0005749605, 29.00264…	[1107.7340400838061, 1106.0154137066907, 1100.3874277930154, 1100.3994897010807, 1106.9063445561867, 1094.044090073817, 1105.2859360375076, 1106.687433158314, 1105.0852858899807, 1106.8334934048582, 1101.955248108743, 1100.6243846295854, 1100.6164474861635, 1100.3918373049137, 1101.9340402704045, 1100.3994897010807, 1100.391431389638, 1097.350006401584, 1095.7055478236766, 1095.985111915337, 1095…	2.9697465115579	[]	[5]	31	1107.5060951821	1.2394826312431	-94.1143218259	16.1797290503
BOX_115_081_176	MEX	North America	Mexico	-0.047130135978438	0.057627584495499	True	30	[1.00207396456, 2.00141002211, 3.00074607966, 4.00008213721, 6.00149215932, 8.00016427442, 9.00223823898, 10.0015742965, 11.0009103541, 12.0002464116, 13.0023203762, 14.0016564337, 15.0009924913, 16.0003285488, 17.0024025134, 18.0017385709, 19.0010746285, 20.0004106861, 21.0024846506, 22.0018207082, 23.0011567657, 24.0004928233, 25.0025667878, 26.0019028454, 27.0012389029, 28.0005749605, 29.00264…	[792.8672138266046, 779.3765141805441, 771.6325304444, 771.1022115987664, 780.6597942559165, 767.2309088585179, 773.3475688964669, 772.0359974103201, 771.7563662400111, 771.4286347829823, 771.3287868078321, 771.6482080840024, 771.0006290221456, 771.5241849304614, 771.5375755754558, 771.6482080840024, 771.2857182303196, 771.5241849304614, 771.5399065526964, 771.375489525594, 771.6364498378732, 772…	2.6195729238494	[]	[0]	30	773.24546757904	1.1408907997436	-94.1131538169	16.1755637356
BOX_115_081_177	MEX	North America	Mexico	-0.19360990510453	0.030369595043223	True	30	[1.00207396456, 2.00141002211, 3.00074607966, 4.00008213721, 6.00149215932, 8.00016427442, 9.00223823898, 10.0015742965, 11.0009103541, 12.0002464116, 13.0023203762, 14.0016564337, 15.0009924913, 16.0003285488, 17.0024025134, 18.0017385709, 19.0010746285, 20.0004106861, 21.0024846506, 22.0018207082, 23.0011567657, 24.0004928233, 25.0025667878, 26.0019028454, 27.0012389029, 28.0005749605, 29.00264…	[840.8697548604223, 828.0336116267732, 828.0349989902276, 828.9944425829777, 828.8148788748399, 829.0660815365284, 828.1030533132433, 827.910694927623, 827.3162455157678, 828.1115784484674, 824.0191046034391, 823.88020884433, 824.022078367135, 828.4376386524576, 828.4376386524576, 823.957432987093, 823.6710171478551, 823.971088791892, 823.9598680488666, 823.8114709862069, 824.1114587083433, 823.8…	1.3805106118638	[]	[0]	30	829.00884225467	0.60124666323377	-94.1119857851	16.1713983389
BOX_115_081_178	MEX	North America	Mexico	-1.1766189995949	0.15605923470974	True	30	[1.00207396456, 2.00141002211, 3.00074607966, 4.00008213721, 6.00149215932, 8.00016427442, 9.00223823898, 10.0015742965, 11.0009103541, 12.0002464116, 13.0023203762, 14.0016564337, 15.0009924913, 16.0003285488, 17.0024025134, 18.0017385709, 19.0010746285, 20.0004106861, 21.0024846506, 22.0018207082, 23.0011567657, 24.0004928233, 25.0025667878, 26.0019028454, 27.0012389029, 28.0005749605, 29.00264…	[1084.6390801149048, 1072.777810001648, 1065.543999028265, 1078.5710714145303, 1066.3906819359775, 1053.5098415166194, 1048.6600598690309, 1053.7207313533654, 1053.045421133477, 1046.6652066552747, 1037.4069646151547, 1039.7488379702963, 1051.8953261629733, 1057.0525884152762, 1057.0525884152762, 1040.625940745023, 1058.6866216816586, 1042.511447386215, 1042.9834790704774, 1039.5272470597338, 103…	7.5245926683593	[]	[]	31	1069.7636595606	3.0378106389573	-94.1106024156	16.1672962606
BOX_115_081_179	MEX	North America	Mexico	-1.153938208133	0.12746254764563	True	30	[1.00207396456, 2.00141002211, 3.00074607966, 4.00008213721, 6.00149215932, 8.00016427442, 9.00223823898, 10.0015742965, 11.0009103541, 12.0002464116, 13.0023203762, 14.0016564337, 15.0009924913, 16.0003285488, 17.0024025134, 18.0017385709, 19.0010746285, 20.0004106861, 21.0024846506, 22.0018207082, 23.0011567657, 24.0004928233, 25.0025667878, 26.0019028454, 27.0012389029, 28.0005749605, 29.00264…	[1587.8849768773296, 1585.7183940994353, 1587.5273216473909, 1574.7201896995427, 1585.8195153377087, 1570.95423656748, 1586.0372118866976, 1585.9840802185668, 1570.3024361823032, 1583.1075415455703, 1568.3433641025824, 1568.734954264965, 1570.0477020779417, 1568.3087821902413, 1572.3195108554762, 1565.4767227249972, 1568.3491958705113, 1565.4767227249972, 1564.022045739175, 1564.023262810399, 156…	6.1457672133561	[]	[]	31	1589.0329750671	2.4811544884421	-94.1091386756	16.1632177732
BOX_115_081_180	MEX	North America	Mexico	-0.20354267951855	0.06672429857072	True	30	[1.00207396456, 2.00141002211, 3.00074607966, 4.00008213721, 6.00149215932, 8.00016427442, 9.00223823898, 10.0015742965, 11.0009103541, 12.0002464116, 13.0023203762, 14.0016564337, 15.0009924913, 16.0003285488, 17.0024025134, 18.0017385709, 19.0010746285, 20.0004106861, 21.0024846506, 22.0018207082, 23.0011567657, 24.0004928233, 25.0025667878, 26.0019028454, 27.0012389029, 28.0005749605, 29.00264…	[1492.047253427516, 1471.5801371324533, 1476.5815566408378, 1470.4997431477648, 1480.596325372861, 1462.2243973120485, 1480.3106045177528, 1476.5815566408378, 1476.5804954520404, 1476.5815566408378, 1476.5642021422382, 1471.553953841512, 1471.5632470183793, 1470.4975033000317, 1471.5632470183793, 1470.4989901195675, 1470.3321250067868, 1471.5632470183793, 1471.561749885193, 1465.9387504219646, 14…	2.960981529262	[]	[0, 5]	30	1476.3881271025	1.3405758480441	-94.1076749086	16.1591392107
BOX_115_081_181	MEX	North America	Mexico	-0.2445457619196	0.073012409106582	True	30	[1.00207396456, 2.00141002211, 3.00074607966, 4.00008213721, 6.00149215932, 8.00016427442, 9.00223823898, 10.0015742965, 11.0009103541, 12.0002464116, 13.0023203762, 14.0016564337, 15.0009924913, 16.0003285488, 17.0024025134, 18.0017385709, 19.0010746285, 20.0004106861, 21.0024846506, 22.0018207082, 23.0011567657, 24.0004928233, 25.0025667878, 26.0019028454, 27.0012389029, 28.0005749605, 29.00264…	[1345.1320471991082, 1344.8779086531392, 1336.334544260415, 1336.276094193003, 1344.8900258855751, 1331.9362235833148, 1342.8695400735678, 1344.8779086531392, 1336.2830279309446, 1342.882517956744, 1336.276094193003, 1339.5632866129315, 1336.2443476905717, 1335.4299795373493, 1336.2717106476844, 1331.899753076788, 957.4544826891469, 1336.2487257120408, 1335.960165483665, 1336.2487257120408, 1335.…	3.513676371998	[16]	[]	31	1341.707393774	1.4223967636996	-94.1059345614	16.1551654304
BOX_115_081_182	MEX	North America	Mexico	-0.30464991647018	0.098157127316757	True	30	[1.00207396456, 2.00141002211, 3.00074607966, 4.00008213721, 6.00149215932, 8.00016427442, 9.00223823898, 10.0015742965, 11.0009103541, 12.0002464116, 13.0023203762, 14.0016564337, 15.0009924913, 16.0003285488, 17.0024025134, 18.0017385709, 19.0010746285, 20.0004106861, 21.0024846506, 22.0018207082, 23.0011567657, 24.0004928233, 25.0025667878, 26.0019028454, 27.0012389029, 28.0005749605, 29.00264…	[1224.437487507866, 1205.037714633545, 1204.8455440146413, 1201.0190834240125, 1215.9062924882403, 1198.5894793189962, 1207.0453092322234, 1204.7391568987916, 1200.7064906285345, 1200.9808963459382, 1197.8301471038656, 1198.0870256923363, 1197.294441708364, 1198.5835841997157, 1200.894806074224, 1195.5185318912677, 1188.2422347450251, 1195.5135221050762, 1197.430777137736, 1195.4686449316177, 120…	4.4619249491752	[]	[0]	30	1205.1740119521	1.9432805829154	-94.1041028671	16.151226221
BOX_115_081_183	MEX	North America	Mexico	-0.97423642659002	0.99450145145367	True	30	[1.00207396456, 2.00141002211, 3.00074607966, 4.00008213721, 6.00149215932, 8.00016427442, 9.00223823898, 10.0015742965, 11.0009103541, 12.0002464116, 13.0023203762, 14.0016564337, 15.0009924913, 16.0003285488, 17.0024025134, 18.0017385709, 19.0010746285, 20.0004106861, 21.0024846506, 22.0018207082, 23.0011567657, 24.0004928233, 25.0025667878, 26.0019028454, 27.0012389029, 28.0005749605, 29.00264…	[1234.4409517828938, 1205.8688268076555, 1207.7554370691923, 1198.9317219712775, 1222.32579206606, 1079.6655484405728, 1101.3215727543625, 1193.6366483716954, 1138.1994811206205, 1195.5318746506664, 1031.9517151609455, 1090.0140659430856, 1093.3064493353315, 1160.988045203758, 1197.7916251228164, 1055.2125230699758, 1102.970413535385, 1156.3534544854294, 1145.766038338139, 1161.6444406826336, 120…	47.951138663506	[]	[]	31	1168.8360854045	19.35872062114	-94.1022018388	16.1473256273
BOX_115_081_184	MEX	North America	Mexico	-0.49741768266955	0.17016393058083	True	30	[1.00207396456, 2.00141002211, 3.00074607966, 4.00008213721, 6.00149215932, 8.00016427442, 9.00223823898, 10.0015742965, 11.0009103541, 12.0002464116, 13.0023203762, 14.0016564337, 15.0009924913, 16.0003285488, 17.0024025134, 18.0017385709, 19.0010746285, 20.0004106861, 21.0024846506, 22.0018207082, 23.0011567657, 24.0004928233, 25.0025667878, 26.0019028454, 27.0012389029, 28.0005749605, 29.00264…	[1336.6651572909316, 1311.8816003330953, 1316.0427666816388, 1317.3565060646904, 1325.7977445609604, 1302.0981533606448, 1287.2657303999242, 1312.678501717108, 1300.3958310206885, 1305.3331734229744, 1288.2600532570073, 1294.5185487141036, 1301.6482904925138, 1303.8273818092155, 1308.9749774955178, 1301.0157260589815, 1284.3901350757906, 1302.4651395384085, 1302.535760305341, 1301.918502347293, 1…	7.7351393573112	[]	[0]	30	1310.9407781414	3.3688462748391	-94.0995435621	16.1438479524
BOX_115_081_185	MEX	North America	Mexico	-1.168509922919	0.17070903723772	True	30	[1.00207396456, 2.00141002211, 3.00074607966, 4.00008213721, 6.00149215932, 8.00016427442, 9.00223823898, 10.0015742965, 11.0009103541, 12.0002464116, 13.0023203762, 14.0016564337, 15.0009924913, 16.0003285488, 17.0024025134, 18.0017385709, 19.0010746285, 20.0004106861, 21.0024846506, 22.0018207082, 23.0011567657, 24.0004928233, 25.0025667878, 26.0019028454, 27.0012389029, 28.0005749605, 29.00264…	[1235.5452481761045, 1225.9886845528422, 1221.444419250631, 1205.3921534443487, 1212.985017783784, 1205.779651217357, 1201.4317431237926, 1201.2302894639402, 1200.9354728334918, 1201.196918008768, 1196.8371963649897, 1188.7610447412899, 1188.5818073597222, 1202.2241420094022, 1204.0267544796047, 1188.7355174031843, 1176.017153557431, 1188.221863234012, 1200.256082126809, 1179.0284927893329, 1200.…	8.230951721516	[]	[]	31	1217.3748708752	3.3229799074717	-94.096238848	16.1409281286
BOX_115_081_186	MEX	North America	Mexico	-0.58962728410814	0.089622936888691	True	30	[1.00207396456, 2.00141002211, 3.00074607966, 4.00008213721, 6.00149215932, 8.00016427442, 9.00223823898, 10.0015742965, 11.0009103541, 12.0002464116, 13.0023203762, 14.0016564337, 15.0009924913, 16.0003285488, 17.0024025134, 18.0017385709, 19.0010746285, 20.0004106861, 21.0024846506, 22.0018207082, 23.0011567657, 24.0004928233, 25.0025667878, 26.0019028454, 27.0012389029, 28.0005749605, 29.00264…	[1185.8863726720622, 1170.3991512770765, 1169.7072998843328, 1165.7717359535095, 1174.4600915359892, 1154.2306986002882, 1169.7072998843328, 1169.4124158740622, 1161.7714223591386, 1168.7351283733221, 1170.0099774244827, 1165.2745673403547, 1156.38811487421, 1156.8701858539416, 1165.7258297619878, 1155.9649125228552, 1156.3887676653992, 1159.1272115646107, 1158.3618881222176, 1152.4495002716224, …	3.9771413868295	[]	[0, 5]	30	1172.1218335991	1.8006387330233	-94.0924557672	16.1386175328
BOX_115_081_187	MEX	North America	Mexico	-0.9544787561585	0.12702328682989	True	30	[1.00207396456, 2.00141002211, 3.00074607966, 4.00008213721, 6.00149215932, 8.00016427442, 9.00223823898, 10.0015742965, 11.0009103541, 12.0002464116, 13.0023203762, 14.0016564337, 15.0009924913, 16.0003285488, 17.0024025134, 18.0017385709, 19.0010746285, 20.0004106861, 21.0024846506, 22.0018207082, 23.0011567657, 24.0004928233, 25.0025667878, 26.0019028454, 27.0012389029, 28.0005749605, 29.00264…	[1304.391909178674, 1300.4193512601341, 1293.9022368335814, 1286.7165877739212, 1308.2710029104742, 1283.8114471643705, 1294.9335210810957, 1291.0059156720167, 1281.7097443418834, 1293.695598636063, 1289.314693355301, 1285.568430654427, 1279.5610914008128, 1280.2141171948833, 1291.0003265173102, 1287.7833824928307, 1275.4037622099409, 1275.6482246698351, 1275.0518946512843, 1280.2071361631522, 12…	5.9938083017101	[]	[24]	31	1300.1576031269	2.4328899113544	-94.088378314	16.1368367008
BOX_115_081_188	MEX	North America	Mexico	41.660835578584	8.1094225505265	True	19	[2.00141002211, 8.00016427442, 9.00223823898, 11.0009103541, 13.0023203762, 14.0016564337, 15.0009924913, 16.0003285488, 18.0017385709, 21.0024846506, 22.0018207082, 24.0004928233, 25.0025667878, 26.0019028454, 28.0005749605, 29.002648925, 30.0019849826, 31.0013210401, 32.0006570977]	[897.206244889082, 871.0061401739747, 905.1152339366182, 879.6890656992482, 892.2067905819749, 902.3926591780573, 868.8627031269671, 788.871873625056, 879.8990946596832, 866.5442641039091, 865.6655312543846, 900.1246083944291, 1908.841441107356, 760.5739560365233, 1908.924155759255, 1871.1960170895309, 1872.838902440048, 1881.7367490639156, 1872.8418855207633]	276.12829907383	[12, 13]	[]	30	380.45194014696	169.78504089819	-94.0841427099	16.1354226372
BOX_115_081_189	MEX	North America	Mexico	-0.42096775131784	0.35436791895971	True	25	[2.00141002211, 8.00016427442, 9.00223823898, 10.0015742965, 11.0009103541, 12.0002464116, 13.0023203762, 14.0016564337, 15.0009924913, 16.0003285488, 17.0024025134, 18.0017385709, 19.0010746285, 20.0004106861, 21.0024846506, 22.0018207082, 24.0004928233, 25.0025667878, 26.0019028454, 27.0012389029, 28.0005749605, 29.002648925, 30.0019849826, 31.0013210401, 32.0006570977]	[1593.9704912042705, 1046.9804120853, 1057.161559442538, 1037.9962002084528, 1038.1121013823526, 1038.459473029101, 1048.929871154197, 1052.3024661272545, 1031.6433579272023, 1027.592317941982, 1020.3383539124719, 1039.115690299756, 991.9092208527379, 1018.6294108030888, 1025.7884900992456, 1030.8957218908624, 1037.4896199252692, 1028.6095293934077, 1027.2512629764167, 1036.8476792773588, 1035.77…	12.188954271946	[]	[0]	24	1042.5054620097	7.5076609299997	-94.0798033638	16.1343088536
BOX_115_081_190	MEX	North America	Mexico	-2.8380052865665	1.9089740375461	True	25	[2.00141002211, 8.00016427442, 9.00223823898, 10.0015742965, 11.0009103541, 12.0002464116, 13.0023203762, 14.0016564337, 15.0009924913, 16.0003285488, 17.0024025134, 18.0017385709, 19.0010746285, 20.0004106861, 21.0024846506, 22.0018207082, 24.0004928233, 25.0025667878, 26.0019028454, 27.0012389029, 28.0005749605, 29.002648925, 30.0019849826, 31.0013210401, 32.0006570977]	[1546.1880665812207, 1364.6483681477944, 1375.3480135636185, 1345.448177613961, 1360.9820426928493, 1348.7609040374334, 1550.2648778601304, 1544.4700649628574, 1337.9591209209098, 1291.5717913299573, 1222.76362036559, 1363.651884789096, 1327.9556158381283, 1288.6892071277746, 1339.6241033277436, 1367.7029290007138, 1363.020372241672, 1328.1127324087588, 1367.7557276625712, 1202.2155376167275, 136…	71.569810417273	[19]	[]	30	1423.3312835126	39.058853914093	-94.0753975343	16.1334815087
BOX_115_081_191	MEX	North America	Mexico	-2.3949526402168	1.1842245275307	True	25	[2.00141002211, 8.00016427442, 9.00223823898, 10.0015742965, 11.0009103541, 12.0002464116, 13.0023203762, 14.0016564337, 15.0009924913, 16.0003285488, 17.0024025134, 18.0017385709, 19.0010746285, 20.0004106861, 21.0024846506, 22.0018207082, 24.0004928233, 25.0025667878, 26.0019028454, 27.0012389029, 28.0005749605, 29.002648925, 30.0019849826, 31.0013210401, 32.0006570977]	[1564.842996375339, 1386.6240864326246, 1428.6052568403154, 1382.962446642687, 1411.631000666769, 1397.3249103540215, 1756.4053410128436, 1751.8157766396316, 1384.346190671041, 1368.8100971736847, 1256.0590380000544, 1401.605059213741, 1358.4112135650355, 1288.185349305761, 1368.2930664341015, 1371.6523430666252, 1376.1747989095356, 1355.0264022036508, 1380.7103721474825, 1255.9889263020013, 1396…	43.117155347735	[10, 19]	[6, 7]	30	1437.8789991025	25.045491834606	-94.0709767127	16.1327186809
BOX_115_081_192	MEX	North America	Mexico	0.76429023111971	0.5196070377427	True	25	[2.00141002211, 8.00016427442, 9.00223823898, 10.0015742965, 11.0009103541, 12.0002464116, 13.0023203762, 14.0016564337, 15.0009924913, 16.0003285488, 17.0024025134, 18.0017385709, 19.0010746285, 20.0004106861, 21.0024846506, 22.0018207082, 24.0004928233, 25.0025667878, 26.0019028454, 27.0012389029, 28.0005749605, 29.002648925, 30.0019849826, 31.0013210401, 32.0006570977]	[1838.221603467817, 1134.5585469440614, 1175.5887790647516, 1173.7853019086917, 1151.6134712503426, 1158.3958840031964, 1177.36877379316, 1167.7931726070483, 1151.205876778506, 1137.847822259292, 1137.4142361291156, 1156.4440854881461, 1146.6789395028463, 1151.6070304553073, 1167.4234895572483, 1145.697628326808, 1146.0517699884058, 1146.5526013685105, 1142.3315170284613, 1150.8733853198123, 1138…	17.872581950906	[]	[0]	24	1144.1978506465	11.008426547322	-94.0665235279	16.1321573182
BOX_115_081_193	MEX	North America	Mexico	-0.88308734770277	0.52877558918852	True	20	[2.00141002211, 8.00016427442, 9.00223823898, 11.0009103541, 13.0023203762, 14.0016564337, 15.0009924913, 16.0003285488, 18.0017385709, 21.0024846506, 22.0018207082, 24.0004928233, 25.0025667878, 26.0019028454, 27.0012389029, 28.0005749605, 29.002648925, 30.0019849826, 31.0013210401, 32.0006570977]	[890.2813061087508, 986.9777590141433, 987.6635183307629, 972.3028485011331, 988.0622160713403, 992.6601815990224, 963.6531843511707, 940.1734736536818, 963.9304834392891, 968.9725428032326, 919.1900565789356, 973.2646377787385, 940.6794103835501, 963.5919105695164, 949.783840820289, 970.8130868654351, 963.4240452486935, 967.6657062916128, 973.248468886327, 963.7120899483622]	16.573923540879	[]	[0]	24	984.32349117169	11.810209667633	-94.062069018	16.1316041451
BOX_115_081_194	MEX	North America	Mexico	-3.0975152484442	1.4468237181492	True	18	[8.00016427442, 9.00223823898, 11.0009103541, 13.0023203762, 14.0016564337, 15.0009924913, 16.0003285488, 18.0017385709, 21.0024846506, 22.0018207082, 24.0004928233, 25.0025667878, 27.0012389029, 28.0005749605, 29.002648925, 30.0019849826, 31.0013210401, 32.0006570977]	[952.844904287072, 1080.5044126760224, 1076.634775878556, 1089.5353171244924, 988.0407089292232, 977.9751962474337, 986.8743617715651, 1087.2404169145311, 898.4061170901588, 976.5327113767167, 956.0600740168775, 951.8298898223559, 927.1543494549122, 952.6144500197953, 990.0654169443408, 988.3381606289369, 987.7380552937834, 973.7806137491502]	44.326587963167	[7]	[]	24	1050.271960588	32.310147977028	-94.0576145078	16.1310509719
BOX_115_081_197	MEX	North America	Mexico	-0.10983325312552	0.071179391212764	False	15	[1.00207396456, 2.00141002211, 8.00016427442, 9.00223823898, 10.0015742965, 11.0009103541, 12.0002464116, 13.0023203762, 14.0016564337, 15.0009924913, 25.0025667878, 26.0019028454, 27.0012389029, 30.0019849826, 32.0006570977]	[0.9117176304034238, 2.728333064846345, 896.1739101206421, 8.903426807503239, 4.782580837471766, 4.793728350547649, 4.3855872411427645, 5.469644352194939, 8.799911662180175, 2.694104513811971, 0.856394120562433, 2.900970603585298, 2.3570314092168414, 0.7549491733988914, 0.9070013078052671]	2.3891116934037	[2]	[]	31	5.4414230217513	1.344585432892	-94.3222453196	16.1675747299
BOX_115_081_198	MEX	North America	Mexico	0.55539853319915	0.28382500288952	False	30	[1.00207396456, 2.00141002211, 3.00074607966, 4.00008213721, 6.00149215932, 8.00016427442, 9.00223823898, 10.0015742965, 11.0009103541, 12.0002464116, 13.0023203762, 14.0016564337, 15.0009924913, 16.0003285488, 17.0024025134, 18.0017385709, 19.0010746285, 20.0004106861, 21.0024846506, 22.0018207082, 23.0011567657, 24.0004928233, 25.0025667878, 26.0019028454, 27.0012389029, 28.0005749605, 29.00264…	[1716.6533137855026, 1753.8997393166499, 1718.3677546443366, 1725.6853484670532, 1726.905209258115, 1745.0315413313288, 1772.6454584641976, 1752.7688026000774, 1746.475243200719, 1753.3103975091917, 1776.8227970516389, 1772.9234483218545, 1743.1775308096826, 1744.2455560466922, 1747.1672802596215, 1753.152152832293, 1734.2812462233649, 1746.421182911662, 1741.6642946910406, 1758.8473891347383, 17…	13.684982743586	[]	[]	31	1738.7899179747	5.5248676948124	-94.3179479939	16.1663197829
BOX_115_081_199	MEX	North America	Mexico	0.52425083888398	0.21392895691775	False	30	[1.00207396456, 2.00141002211, 3.00074607966, 4.00008213721, 6.00149215932, 8.00016427442, 9.00223823898, 10.0015742965, 11.0009103541, 12.0002464116, 13.0023203762, 14.0016564337, 15.0009924913, 16.0003285488, 17.0024025134, 18.0017385709, 19.0010746285, 20.0004106861, 21.0024846506, 22.0018207082, 23.0011567657, 24.0004928233, 25.0025667878, 26.0019028454, 27.0012389029, 28.0005749605, 29.00264…	[1672.732534789463, 1700.3776997361072, 1669.5475134720732, 1680.3674076056018, 1681.3439863524177, 1703.1616107858954, 1717.978457086242, 1697.192948440134, 1705.4402076832255, 1708.9646963281627, 1714.99934243192, 1712.6224370906675, 1704.6566235452774, 1702.3672158040224, 1709.8132235976775, 1706.9080886569836, 1705.9330004667017, 1705.0522278851688, 1704.118806289311, 1707.6146088977416, 1694…	10.314847840415	[]	[]	31	1691.9398383485	4.1642881488201	-94.3136724922	16.1650020728
BOX_115_081_200	MEX	North America	Mexico	0.28603163847837	0.19310682688181	True	30	[1.00207396456, 2.00141002211, 3.00074607966, 4.00008213721, 6.00149215932, 8.00016427442, 9.00223823898, 10.0015742965, 11.0009103541, 12.0002464116, 13.0023203762, 14.0016564337, 15.0009924913, 16.0003285488, 17.0024025134, 18.0017385709, 19.0010746285, 20.0004106861, 21.0024846506, 22.0018207082, 23.0011567657, 24.0004928233, 25.0025667878, 26.0019028454, 27.0012389029, 28.0005749605, 29.00264…	[1668.4424753946962, 1690.2667845680926, 1670.4781002449872, 1665.0635931662537, 1670.2538170185878, 1690.2947104612856, 1701.749554269133, 1688.7273272461189, 1691.3685585502408, 1690.5994380613693, 1721.3462605201466, 1712.0456804078035, 1687.5301804055491, 1689.3683618630087, 1688.1041803412554, 1690.9356042666404, 1688.0414425883434, 1687.6443628648403, 1673.5485571525219, 1686.2363982736701,…	9.2653031054899	[]	[10]	31	1681.3112158106	3.7946934995114	-94.309452853	16.1635237938
BOX_115_081_201	MEX	North America	Mexico	0.33614233763941	0.14822460071282	True	30	[1.00207396456, 2.00141002211, 3.00074607966, 4.00008213721, 6.00149215932, 8.00016427442, 9.00223823898, 10.0015742965, 11.0009103541, 12.0002464116, 13.0023203762, 14.0016564337, 15.0009924913, 16.0003285488, 17.0024025134, 18.0017385709, 19.0010746285, 20.0004106861, 21.0024846506, 22.0018207082, 23.0011567657, 24.0004928233, 25.0025667878, 26.0019028454, 27.0012389029, 28.0005749605, 29.00264…	[1645.9486293760408, 1667.2312686753914, 1647.8097090642802, 1644.3558879682319, 1653.7310941528488, 1670.1159920243908, 142.86139019844174, 1670.1156227463775, 1666.16657878917, 1673.3768050288452, 1688.6779534731493, 142.99813252571042, 1662.4222229902355, 1661.9445138620194, 1664.082954900409, 1669.8257433906183, 1658.6351200676436, 1667.856154361858, 1658.1806149287859, 1672.4980519351157, 16…	6.9680755276907	[6, 11]	[9]	31	1656.947322273	2.9810968779935	-94.3052332101	16.1620455135
BOX_115_081_202	MEX	North America	Mexico	0.30086403279577	0.15197188709733	True	30	[1.00207396456, 2.00141002211, 3.00074607966, 4.00008213721, 6.00149215932, 8.00016427442, 9.00223823898, 10.0015742965, 11.0009103541, 12.0002464116, 13.0023203762, 14.0016564337, 15.0009924913, 16.0003285488, 17.0024025134, 18.0017385709, 19.0010746285, 20.0004106861, 21.0024846506, 22.0018207082, 23.0011567657, 24.0004928233, 25.0025667878, 26.0019028454, 27.0012389029, 28.0005749605, 29.00264…	[1662.0582182516976, 1678.3340187178007, 1655.1909865115094, 1658.0725789272255, 1664.985400605299, 1680.0692889445768, 202.8666147438224, 1096.113350171558, 1677.0245840587158, 1684.2026691115325, 1694.6576431776055, 201.25878287418936, 1674.823446957205, 1670.013071260972, 1670.268609254416, 1672.8479695545695, 1665.7870309035306, 1670.5580973642534, 1667.7370786477459, 1682.0460684872676, 1663…	6.9716325541694	[6, 7, 11, 21]	[8]	31	1666.6493666207	3.0764852951979	-94.3010716674	16.1604291311
BOX_115_081_203	MEX	North America	Mexico	-28.533979972133	11.507482077846	True	30	[1.00207396456, 2.00141002211, 3.00074607966, 4.00008213721, 6.00149215932, 8.00016427442, 9.00223823898, 10.0015742965, 11.0009103541, 12.0002464116, 13.0023203762, 14.0016564337, 15.0009924913, 16.0003285488, 17.0024025134, 18.0017385709, 19.0010746285, 20.0004106861, 21.0024846506, 22.0018207082, 23.0011567657, 24.0004928233, 25.0025667878, 26.0019028454, 27.0012389029, 28.0005749605, 29.00264…	[1697.6823470545328, 1167.0852276673788, 1687.1200178775332, 1752.123979288582, 46.51970103014918, 756.533820977925, 458.4472041102316, 1161.0374884145324, 1749.2946778777762, 764.82169292544, 740.1706470120133, 451.55123947929513, 1817.3399051649299, 749.4299419831501, 1098.0032800847625, 1805.2575619636375, 1801.970675304599, 1812.2469431251416, 1868.0739309045978, 1788.263664734031, 1701.85336…	435.13438421666	[1, 4, 5, 6, 7, 8, 11, 12, 13, 14, 21, 24]	[]	31	1824.019819685	252.84605038552	-94.2969675846	16.1586761998
BOX_115_081_204	MEX	North America	Mexico	-0.95019182793954	1.4348788785104	True	30	[1.00207396456, 2.00141002211, 3.00074607966, 4.00008213721, 6.00149215932, 8.00016427442, 9.00223823898, 10.0015742965, 11.0009103541, 12.0002464116, 13.0023203762, 14.0016564337, 15.0009924913, 16.0003285488, 17.0024025134, 18.0017385709, 19.0010746285, 20.0004106861, 21.0024846506, 22.0018207082, 23.0011567657, 24.0004928233, 25.0025667878, 26.0019028454, 27.0012389029, 28.0005749605, 29.00264…	[1799.2245539388095, 845.1186820804395, 1767.9300405653505, 1859.555533868868, 14.87864517404349, 809.0674915490833, 800.437706639351, 1145.7190094707025, 1866.5454642777793, 18.266704804261362, 799.0438454278079, 805.8761191114858, 894.979694359335, 921.5201203200795, 1140.0383108980855, 798.2131489636224, 906.0152367567493, 838.4269071350873, 824.6190171471737, 805.8761321909911, 1059.320907797…	41.852879810613	[1, 2, 3, 4, 7, 8, 9, 14, 15, 20, 24]	[0]	24	851.24671167473	32.200717150333	-94.2928634957	16.156923266
BOX_115_081_205	MEX	North America	Mexico	-0.71176797721528	1.0145066622003	True	30	[1.00207396456, 2.00141002211, 3.00074607966, 4.00008213721, 6.00149215932, 8.00016427442, 9.00223823898, 10.0015742965, 11.0009103541, 12.0002464116, 13.0023203762, 14.0016564337, 15.0009924913, 16.0003285488, 17.0024025134, 18.0017385709, 19.0010746285, 20.0004106861, 21.0024846506, 22.0018207082, 23.0011567657, 24.0004928233, 25.0025667878, 26.0019028454, 27.0012389029, 28.0005749605, 29.00264…	[1029.535473866615, 789.2576213923367, 1581.3987158414916, 1888.6907760350828, 98.38602111485622, 739.5935915898696, 710.2921310159198, 888.5986184363087, 1893.205702426468, 103.47126393257767, 253.88545428489104, 734.6481298704789, 795.573004900766, 758.3122074399597, 1581.6104675604263, 723.5171643447363, 814.0515703642798, 772.8958051103875, 749.7882025300208, 757.105182570412, 1685.4627397539…	27.304165317845	[1, 2, 3, 4, 7, 8, 9, 10, 14, 15, 20, 21, 24, 25]	[0]	24	765.03240819611	22.73943105381	-94.2887594009	16.1551703296
BOX_115_081_206	MEX	North America	Mexico	-17.848801351729	6.188329284921	True	30	[1.00207396456, 2.00141002211, 3.00074607966, 4.00008213721, 6.00149215932, 8.00016427442, 9.00223823898, 10.0015742965, 11.0009103541, 12.0002464116, 13.0023203762, 14.0016564337, 15.0009924913, 16.0003285488, 17.0024025134, 18.0017385709, 19.0010746285, 20.0004106861, 21.0024846506, 22.0018207082, 23.0011567657, 24.0004928233, 25.0025667878, 26.0019028454, 27.0012389029, 28.0005749605, 29.00264…	[965.8466167158185, 131.068267812253, 922.7515172716286, 917.0730983640419, 110.33784480708083, 134.14233707743597, 140.20343062962957, 764.3867625590198, 937.9571952187372, 89.28409977125587, 146.02839784390656, 135.8099329282862, 254.18907744185756, 1091.3178179263657, 921.0659708578582, 121.85063886662488, 931.1375915562894, 747.1960402857853, 254.37232083128794, 250.78235521647542, 884.465602…	247.49405102568	[1, 7, 8, 12, 13, 14, 15, 16, 17, 20, 21, 22, 23, 24]	[]	31	584.91361090961	121.34290549711	-94.2844823119	16.1542212503
BOX_115_081_207	MEX	North America	Mexico	-32.084329159198	13.095373519875	True	25	[2.00141002211, 4.00008213721, 6.00149215932, 8.00016427442, 9.00223823898, 10.0015742965, 12.0002464116, 13.0023203762, 14.0016564337, 15.0009924913, 16.0003285488, 18.0017385709, 19.0010746285, 20.0004106861, 21.0024846506, 22.0018207082, 23.0011567657, 24.0004928233, 25.0025667878, 26.0019028454, 28.0005749605, 29.002648925, 30.0019849826, 31.0013210401, 32.0006570977]	[377.2124976651899, 1889.9502923687348, 1067.8557836225182, 125.55187779318166, 730.3080217988598, 1141.6666293985265, 1138.6004362709043, 584.4853962491715, 679.5775774900882, 390.8613712867495, 1078.930007910682, 374.6703971299019, 1151.2735163390248, 1629.740708068884, 385.71476326986146, 379.386098147336, 1306.4907362101849, 1141.8699375591787, 1110.6274365924542, 360.4315563064623, 379.59489…	279.7645679922	[0, 1, 2, 3, 4, 7, 8, 9, 10, 11, 12, 13, 16]	[]	22	1425.2075097193	328.62390334993	-94.2811233667	16.1568883607
BOX_115_081_208	MEX	North America	Mexico	-3.2562719183761	1.4851637726511	True	27	[2.00141002211, 4.00008213721, 6.00149215932, 8.00016427442, 9.00223823898, 10.0015742965, 12.0002464116, 13.0023203762, 14.0016564337, 15.0009924913, 16.0003285488, 17.0024025134, 18.0017385709, 19.0010746285, 20.0004106861, 21.0024846506, 22.0018207082, 23.0011567657, 24.0004928233, 25.0025667878, 26.0019028454, 27.0012389029, 28.0005749605, 29.002648925, 30.0019849826, 31.0013210401, 32.000657…	[449.4137764934719, 517.8712309849193, 433.5363551425677, 319.3674205834707, 1178.2273331203994, 409.5515282859875, 361.7180856571578, 1454.378691624289, 1424.0970056492, 483.9495655319923, 577.5520313417725, 446.580125502508, 317.6911846803405, 478.2643849341866, 489.1806467676581, 488.09299810869453, 343.2590869958633, 1751.6400515315258, 323.1834389471887, 457.82236631418124, 384.059301078557,…	54.902792430625	[3, 4, 9, 10, 11, 12, 16, 17, 18]	[5, 6]	30	483.5082286421	33.298291195771	-94.2779175307	16.1599100137
BOX_115_081_209	MEX	North America	Mexico	-10.403361407603	8.6517347005515	True	30	[1.00207396456, 2.00141002211, 3.00074607966, 4.00008213721, 6.00149215932, 8.00016427442, 9.00223823898, 10.0015742965, 11.0009103541, 12.0002464116, 13.0023203762, 14.0016564337, 15.0009924913, 16.0003285488, 17.0024025134, 18.0017385709, 19.0010746285, 20.0004106861, 21.0024846506, 22.0018207082, 23.0011567657, 24.0004928233, 25.0025667878, 26.0019028454, 27.0012389029, 28.0005749605, 29.00264…	[437.88209760705104, 441.2730198859307, 1118.1647535115735, 495.02858922111824, 477.99238072039236, 484.70034353362126, 1576.17808273686, 1082.392568750188, 1135.20149618016, 1031.5235627640143, 1598.9890634229089, 1585.6445467487736, 477.52991902286254, 1093.4291234173456, 1070.8039556258855, 435.169395127666, 1052.7355832636936, 1051.0013162520481, 433.08580595666723, 432.61708718264487, 1729.1…	374.48457470754	[2, 6, 9, 12, 15, 20, 24]	[]	31	895.65856608062	174.21747284085	-94.2740095375	16.1618877336
BOX_115_081_210	MEX	North America	Mexico	20.187228525263	6.0047675942315	True	29	[1.00207396456, 2.00141002211, 3.00074607966, 4.00008213721, 6.00149215932, 8.00016427442, 9.00223823898, 10.0015742965, 11.0009103541, 12.0002464116, 14.0016564337, 15.0009924913, 16.0003285488, 17.0024025134, 18.0017385709, 19.0010746285, 20.0004106861, 21.0024846506, 22.0018207082, 23.0011567657, 24.0004928233, 25.0025667878, 26.0019028454, 27.0012389029, 28.0005749605, 29.002648925, 30.001984…	[1256.7901550916733, 426.7496351446285, 1263.7600065508032, 1131.893502182144, 330.90961969353054, 547.4299513303056, 696.7434917003097, 230.19235872214463, 285.65969000916874, 1789.746121577191, 546.0659047123015, 216.87411948148952, 246.62808038540777, 228.87819620659454, 735.4889940220079, 226.18667306544128, 237.44280258475004, 526.5563267294689, 75.19013635191776, 252.69238064241716, 77.4288…	89.751860227853	[0, 1, 2, 3, 4, 5, 6, 9, 10, 14, 17, 18, 19, 20, 21, 22, 23, 24, 25, 26]	[8]	21	-54.810305583449	110.58625030234	-94.2726271943	16.1642701903
BOX_115_081_211	MEX	North America	Mexico	4.5214272319535	4.6118027381225	True	29	[1.00207396456, 2.00141002211, 3.00074607966, 4.00008213721, 6.00149215932, 8.00016427442, 9.00223823898, 10.0015742965, 11.0009103541, 12.0002464116, 14.0016564337, 15.0009924913, 16.0003285488, 17.0024025134, 18.0017385709, 19.0010746285, 20.0004106861, 21.0024846506, 22.0018207082, 23.0011567657, 24.0004928233, 25.0025667878, 26.0019028454, 27.0012389029, 28.0005749605, 29.002648925, 30.001984…	[923.3612394655257, 373.7419466736486, 925.65518216229, 726.1763591651971, 293.67262842286607, 577.5056789847744, 576.5618200120728, 216.4707065847796, 263.70942744026615, 177.01936023819974, 575.6974120803665, 202.3570762958847, 230.77598983852133, 215.2566190222948, 597.2795201294867, 214.2050241019996, 217.68966664259375, 445.71143783691895, 65.55469432305217, 236.70303348295823, 150.300199023…	143.27931563212	[1, 2, 3, 4, 10, 14, 17, 18, 21, 22, 23]	[0]	24	243.11918862248	97.874487603699	-94.2758385535	16.167133995
BOX_115_081_212	MEX	North America	Mexico	-13.905459820522	8.6311219540318	True	30	[1.00207396456, 2.00141002211, 3.00074607966, 4.00008213721, 6.00149215932, 8.00016427442, 9.00223823898, 10.0015742965, 11.0009103541, 12.0002464116, 13.0023203762, 14.0016564337, 15.0009924913, 16.0003285488, 17.0024025134, 18.0017385709, 19.0010746285, 20.0004106861, 21.0024846506, 22.0018207082, 23.0011567657, 24.0004928233, 25.0025667878, 26.0019028454, 27.0012389029, 28.0005749605, 29.00264…	[898.2520565357871, 329.88488886140533, 908.3224728666279, 698.8241495141567, 249.06580197198664, 22.198143521491758, 383.49925242541394, 265.42636923453585, 892.5227379656384, 219.8081575056241, 426.47444779442986, 386.3508718757389, 17.496729461314047, 831.7226894691942, 290.2864997231523, 405.4733042099395, 903.953657726856, 834.2031644265932, 110.92212233492394, 31.75163684283249, 901.9638833…	240.10239171872	[1, 2, 3, 4, 5, 6, 7, 8, 9, 12, 13, 14, 15, 20, 21, 22, 23, 24]	[]	31	761.302836885	201.8462111475	-94.2800405717	16.1686578454
BOX_115_081_213	MEX	North America	Mexico	-7.5982890853666	9.1605943048102	False	30	[1.00207396456, 2.00141002211, 3.00074607966, 4.00008213721, 6.00149215932, 8.00016427442, 9.00223823898, 10.0015742965, 11.0009103541, 12.0002464116, 13.0023203762, 14.0016564337, 15.0009924913, 16.0003285488, 17.0024025134, 18.0017385709, 19.0010746285, 20.0004106861, 21.0024846506, 22.0018207082, 23.0011567657, 24.0004928233, 25.0025667878, 26.0019028454, 27.0012389029, 28.0005749605, 29.00264…	[908.4441303147202, 109.82255285519014, 919.0079571171243, 808.6262554573441, 130.61325508523328, 89.40704312377181, 103.01190743212959, 811.4762002994054, 847.7111668097024, 120.82753939752047, 455.0875782474432, 102.14677230098954, 833.5283172219316, 915.1322819363027, 914.7416308381781, 123.8310682892128, 918.3611281971386, 830.8950043470861, 843.8448763172025, 834.8674504405116, 916.080248789…	357.90398143312	[1, 2, 3, 9, 10, 11, 15, 21]	[]	31	745.58823694227	194.61247319692	-94.2843449532	16.1698602732
BOX_115_081_214	MEX	North America	Mexico	-9.5055015778764	5.9711743571099	False	30	[1.00207396456, 2.00141002211, 3.00074607966, 4.00008213721, 6.00149215932, 8.00016427442, 9.00223823898, 10.0015742965, 11.0009103541, 12.0002464116, 13.0023203762, 14.0016564337, 15.0009924913, 16.0003285488, 17.0024025134, 18.0017385709, 19.0010746285, 20.0004106861, 21.0024846506, 22.0018207082, 23.0011567657, 24.0004928233, 25.0025667878, 26.0019028454, 27.0012389029, 28.0005749605, 29.00264…	[906.999645312718, 288.36913717870243, 927.3360652993433, 916.8867946225405, 307.86653248145575, 306.27939945495166, 288.47268754171216, 816.9337864680614, 818.7251129904615, 302.13967958097834, 415.5669377683106, 288.7813651321049, 890.2933089913048, 897.0353107102438, 891.9038459752768, 309.58802581830827, 910.2129346409746, 810.5946628216637, 841.3101027000389, 883.6132232727069, 908.130241111…	258.11388004492	[1, 9, 10, 11, 15, 16, 21, 24]	[]	31	834.06927559034	119.85800954395	-94.2887398079	16.170740899
BOX_115_081_215	MEX	North America	Mexico	0.40294247060219	0.64530590752355	False	30	[1.00207396456, 2.00141002211, 3.00074607966, 4.00008213721, 6.00149215932, 8.00016427442, 9.00223823898, 10.0015742965, 11.0009103541, 12.0002464116, 13.0023203762, 14.0016564337, 15.0009924913, 16.0003285488, 17.0024025134, 18.0017385709, 19.0010746285, 20.0004106861, 21.0024846506, 22.0018207082, 23.0011567657, 24.0004928233, 25.0025667878, 26.0019028454, 27.0012389029, 28.0005749605, 29.00264…	[904.481007504028, 901.1255019879428, 901.2775095900556, 881.3976449359776, 346.6782823924522, 850.6887424313463, 178.52702507120136, 815.4364604921803, 831.020504374548, 899.1494812288997, 517.2537538889108, 155.0496760219651, 880.1235139096945, 899.266379782067, 901.2922215715826, 825.9870324203692, 905.6944130605333, 875.6646291787861, 896.9046274530133, 864.7693606581498, 898.6076177446408, 1…	28.339072899905	[4, 5, 6, 10, 11, 21]	[]	31	876.66399720715	13.332814415883	-94.2931660153	16.1714741996
BOX_115_081_216	MEX	North America	Mexico	0.92786288035191	0.710810942621	False	30	[1.00207396456, 2.00141002211, 3.00074607966, 4.00008213721, 6.00149215932, 8.00016427442, 9.00223823898, 10.0015742965, 11.0009103541, 12.0002464116, 13.0023203762, 14.0016564337, 15.0009924913, 16.0003285488, 17.0024025134, 18.0017385709, 19.0010746285, 20.0004106861, 21.0024846506, 22.0018207082, 23.0011567657, 24.0004928233, 25.0025667878, 26.0019028454, 27.0012389029, 28.0005749605, 29.00264…	[942.6261332099601, 929.5824051011697, 949.0280059789545, 796.8597151148912, 857.9835855240112, 860.3686179847737, 366.4781427838729, 873.6358215929264, 873.5798259147771, 942.0072108641541, 365.1837894544795, 370.0516305440326, 896.3260342622979, 907.942187128929, 928.509062747803, 889.00921717407, 928.3187335162925, 927.6289386405545, 876.0706612479303, 909.9347524641321, 928.4737329239141, 388…	33.081810815645	[6, 21]	[9, 10]	31	889.43347959117	14.178780563582	-94.2975922223	16.1722075001
BOX_115_081_217	MEX	North America	Mexico	-0.47369990969404	0.14690852012926	False	30	[1.00207396456, 2.00141002211, 3.00074607966, 4.00008213721, 6.00149215932, 8.00016427442, 9.00223823898, 10.0015742965, 11.0009103541, 12.0002464116, 13.0023203762, 14.0016564337, 15.0009924913, 16.0003285488, 17.0024025134, 18.0017385709, 19.0010746285, 20.0004106861, 21.0024846506, 22.0018207082, 23.0011567657, 24.0004928233, 25.0025667878, 26.0019028454, 27.0012389029, 28.0005749605, 29.00264…	[932.030670875222, 930.4164853052772, 944.1900633030455, 941.3835190802198, 923.5324577926527, 926.8231880824364, 510.01704519096813, 916.0918049643923, 911.8834709550232, 921.3090978652891, 8.12892424038281, 509.82380521644814, 913.7490946435486, 927.4967641849908, 927.7640869606621, 923.3746008490265, 932.1747833720796, 923.0065282954732, 920.0899381377317, 915.0149056271973, 926.5715232338739,…	6.906204756424	[6, 10, 11]	[]	31	931.48582324103	2.9546268301852	-94.3020184288	16.1729408005
BOX_115_081_218	MEX	North America	Mexico	-0.0094904590509817	0.25167243488993	False	30	[1.00207396456, 2.00141002211, 3.00074607966, 4.00008213721, 6.00149215932, 8.00016427442, 9.00223823898, 10.0015742965, 11.0009103541, 12.0002464116, 13.0023203762, 14.0016564337, 15.0009924913, 16.0003285488, 17.0024025134, 18.0017385709, 19.0010746285, 20.0004106861, 21.0024846506, 22.0018207082, 23.0011567657, 24.0004928233, 25.0025667878, 26.0019028454, 27.0012389029, 28.0005749605, 29.00264…	[962.9100465696904, 962.7731467489202, 974.0292951012345, 980.8658148554543, 951.322553051934, 946.3476082313255, 930.6092314541265, 951.9508353990425, 944.368587783977, 957.3730502131241, 933.0667586838186, 925.0346203992066, 948.8166087755409, 957.9978864764256, 963.5149531737256, 962.7546064095328, 969.5747208288633, 943.8591969337458, 952.5583344730328, 951.1248920033147, 965.091171301446, 95…	12.134743324135	[]	[]	31	955.08624818014	4.8989828184429	-94.3064446348	16.1736741008
BOX_115_081_219	MEX	North America	Mexico	0.086809685165905	0.049895239350173	False	30	[1.00207396456, 2.00141002211, 3.00074607966, 4.00008213721, 6.00149215932, 8.00016427442, 9.00223823898, 10.0015742965, 11.0009103541, 12.0002464116, 13.0023203762, 14.0016564337, 15.0009924913, 16.0003285488, 17.0024025134, 18.0017385709, 19.0010746285, 20.0004106861, 21.0024846506, 22.0018207082, 23.0011567657, 24.0004928233, 25.0025667878, 26.0019028454, 27.0012389029, 28.0005749605, 29.00264…	[942.754708803948, 942.7492704477112, 943.4073971042262, 942.8610484133678, 942.6795735082226, 939.0731427488338, 933.0590016892365, 939.6630793357876, 939.6152179114315, 939.6780213725511, 934.2454238543102, 932.2191448454167, 939.6575890345869, 940.6534443956394, 942.6503171523452, 943.1105910407073, 942.8267061674344, 941.6688988375643, 940.8812431319914, 941.671176485279, 943.1276515659681, 9…	2.3976857434415	[]	[11]	31	939.95402744631	0.97929719922959	-94.3108708403	16.1744074011
BOX_115_081_220	MEX	North America	Mexico	0.11841781680318	0.073825669455045	False	30	[1.00207396456, 2.00141002211, 3.00074607966, 4.00008213721, 6.00149215932, 8.00016427442, 9.00223823898, 10.0015742965, 11.0009103541, 12.0002464116, 13.0023203762, 14.0016564337, 15.0009924913, 16.0003285488, 17.0024025134, 18.0017385709, 19.0010746285, 20.0004106861, 21.0024846506, 22.0018207082, 23.0011567657, 24.0004928233, 25.0025667878, 26.0019028454, 27.0012389029, 28.0005749605, 29.00264…	[917.8244892546028, 917.5640027963256, 918.9027030567328, 940.9080622859867, 917.3195914990074, 908.0925530192437, 907.7167198260809, 917.1961571880732, 917.220537230168, 917.3151068354435, 916.9735544816206, 908.5487096677402, 917.289326394229, 921.6712863850557, 921.584662125953, 918.9535621754485, 921.5702121900987, 921.6361166859715, 921.5704086555269, 917.8876280281079, 916.2948288029113, 91…	3.4241339568996	[]	[3]	31	915.39938567222	1.4606104685156	-94.3152970453	16.1751407013
BOX_115_023_0	MEX	North America	Mexico	0.15459804564756	1.0527768426	True	8	[2.00141002211, 5.00215610177, 8.00016427442, 9.00223823898, 10.0015742965, 11.0009103541, 19.0010746285, 20.0004106861]	[935.0131433970946, 896.4444092567775, 894.1873320973116, 900.5959674360375, 922.516503209729, 921.0759604359598, 902.4467312586211, 930.1802003789298]	15.091031984029	[]	[]	18	911.18405939344	12.656218202199	-100.778908493	17.1780013915
BOX_115_023_1	MEX	North America	Mexico	-0.54229798156876	0.22596048151651	True	28	[2.00141002211, 5.00215610177, 6.00149215932, 8.00016427442, 9.00223823898, 10.0015742965, 11.0009103541, 12.0002464116, 13.0023203762, 14.0016564337, 15.0009924913, 16.0003285488, 17.0024025134, 18.0017385709, 19.0010746285, 20.0004106861, 21.0024846506, 22.0018207082, 23.0011567657, 24.0004928233, 25.0025667878, 26.0019028454, 27.0012389029, 28.0005749605, 29.002648925, 30.0019849826, 31.001321…	[916.7543034864012, 888.4271054917601, 910.8435997491197, 873.8535707538609, 889.0731126520213, 899.4273766802828, 907.8321826569237, 914.6097013984516, 913.4597715187512, 893.7524856926301, 919.4172620584986, 890.4570537178379, 912.8197053455717, 900.5359830845211, 894.6988486487118, 913.6532048320428, 906.7692055176221, 893.270189261225, 887.5608505489039, 890.0821972245262, 885.7214956183038, …	9.3662306592164	[]	[3]	30	909.86750164972	4.6231440298504	-100.77472138	17.1764483683
BOX_115_023_2	MEX	North America	Mexico	-0.82087799661344	0.25920233691794	True	28	[2.00141002211, 5.00215610177, 6.00149215932, 8.00016427442, 9.00223823898, 10.0015742965, 11.0009103541, 12.0002464116, 13.0023203762, 14.0016564337, 15.0009924913, 16.0003285488, 17.0024025134, 18.0017385709, 19.0010746285, 20.0004106861, 21.0024846506, 22.0018207082, 23.0011567657, 24.0004928233, 25.0025667878, 26.0019028454, 27.0012389029, 28.0005749605, 29.002648925, 30.0019849826, 31.001321…	[917.5602845716695, 875.8453391785906, 911.0951771147041, 859.9610228423212, 872.8122562578476, 888.8740194857368, 883.0289811560349, 901.0504778196541, 903.5984043905364, 879.8895924748225, 894.6687929385657, 872.2747976068371, 905.4445844646658, 888.363188948436, 879.0748665669546, 885.9665589147996, 895.6990250150584, 885.4431421330992, 876.898663705312, 881.1796455253962, 878.7365924786875, 8…	10.744128682711	[]	[3]	30	901.20230828369	5.3032716118663	-100.770552947	17.1748504994
BOX_115_023_3	MEX	North America	Mexico	-0.58587611837671	0.26956365066465	True	28	[2.00141002211, 5.00215610177, 6.00149215932, 8.00016427442, 9.00223823898, 10.0015742965, 11.0009103541, 12.0002464116, 13.0023203762, 14.0016564337, 15.0009924913, 16.0003285488, 17.0024025134, 18.0017385709, 19.0010746285, 20.0004106861, 21.0024846506, 22.0018207082, 23.0011567657, 24.0004928233, 25.0025667878, 26.0019028454, 27.0012389029, 28.0005749605, 29.002648925, 30.0019849826, 31.001321…	[899.7470831824926, 877.0353420670622, 906.788920119456, 859.216951651802, 865.206356002844, 890.3638229699446, 886.0254484894521, 899.6157893078016, 902.9130642995098, 877.5026754189473, 893.7377454796227, 880.3099711566178, 896.8319810766172, 881.899566317727, 877.5479131525381, 897.4247760122965, 890.3348125029596, 874.3644146533071, 875.1084743263792, 876.4500574058032, 873.1433333817887, 872…	11.517921122736	[]	[]	30	893.10077459099	5.4311937906999	-100.766394341	17.1732290404
BOX_115_023_4	MEX	North America	Mexico	-0.43112982520707	0.27758236336623	True	28	[2.00141002211, 5.00215610177, 6.00149215932, 8.00016427442, 9.00223823898, 10.0015742965, 11.0009103541, 12.0002464116, 13.0023203762, 14.0016564337, 15.0009924913, 16.0003285488, 17.0024025134, 18.0017385709, 19.0010746285, 20.0004106861, 21.0024846506, 22.0018207082, 23.0011567657, 24.0004928233, 25.0025667878, 26.0019028454, 27.0012389029, 28.0005749605, 29.002648925, 30.0019849826, 31.001321…	[897.6527530963401, 865.7638891751561, 904.144393405003, 859.9287401312688, 873.3345092102222, 888.9454483486728, 895.3586872733707, 905.6095824792292, 904.6088607138267, 881.7744837179877, 903.159308428096, 881.7859969374819, 901.5941564624545, 884.8898932783388, 878.6697748557516, 894.9065489140957, 896.8454983209905, 881.1034116492347, 881.2833802016463, 880.7087460875528, 873.291256199594, 87…	11.860549040783	[]	[]	30	892.96424287107	5.5927563325943	-100.762235729	17.1716075794
BOX_115_023_5	MEX	North America	Mexico	-0.45550219428043	0.28335955844991	True	28	[2.00141002211, 5.00215610177, 6.00149215932, 8.00016427442, 9.00223823898, 10.0015742965, 11.0009103541, 12.0002464116, 13.0023203762, 14.0016564337, 15.0009924913, 16.0003285488, 17.0024025134, 18.0017385709, 19.0010746285, 20.0004106861, 21.0024846506, 22.0018207082, 23.0011567657, 24.0004928233, 25.0025667878, 26.0019028454, 27.0012389029, 28.0005749605, 29.002648925, 30.0019849826, 31.001321…	[923.4155128990398, 870.5849283072762, 902.3987146397419, 878.706937468718, 873.2572766954769, 895.7651303322251, 903.6146508289892, 912.4181716948226, 904.2756406161268, 883.3625238943476, 901.2383738930063, 902.8832233089025, 910.3681473551734, 897.9244123183331, 889.5065796549054, 902.6369093514417, 906.909341959806, 883.0037879584414, 883.1404246686075, 881.3188881301035, 879.0251134146849, 8…	12.107394179949	[]	[]	30	901.16817469818	5.7091553776417	-100.758077112	17.1699861164
BOX_115_023_6	MEX	North America	Mexico	-0.019355579699058	0.27625662188999	True	28	[2.00141002211, 5.00215610177, 6.00149215932, 8.00016427442, 9.00223823898, 10.0015742965, 11.0009103541, 12.0002464116, 13.0023203762, 14.0016564337, 15.0009924913, 16.0003285488, 17.0024025134, 18.0017385709, 19.0010746285, 20.0004106861, 21.0024846506, 22.0018207082, 23.0011567657, 24.0004928233, 25.0025667878, 26.0019028454, 27.0012389029, 28.0005749605, 29.002648925, 30.0019849826, 31.001321…	[878.4865559100676, 847.9450949824779, 889.6710430020207, 863.7538978427251, 853.5773077704098, 888.917836699715, 878.773036947787, 895.2857862636265, 892.922541881013, 870.9757642683829, 878.3435649822808, 883.3737077633058, 890.4811195646049, 868.5477340547853, 883.3440013362898, 891.1382381582539, 885.2442741621306, 870.2010793177386, 869.7218603281186, 867.1206182475293, 874.2642456244978, 86…	11.803872924867	[]	[]	30	876.8891642222	5.5660472347701	-100.75391849	17.1683646513
BOX_115_023_7	MEX	North America	Mexico	-0.37122945034544	0.2599363476747	True	28	[2.00141002211, 5.00215610177, 6.00149215932, 8.00016427442, 9.00223823898, 10.0015742965, 11.0009103541, 12.0002464116, 13.0023203762, 14.0016564337, 15.0009924913, 16.0003285488, 17.0024025134, 18.0017385709, 19.0010746285, 20.0004106861, 21.0024846506, 22.0018207082, 23.0011567657, 24.0004928233, 25.0025667878, 26.0019028454, 27.0012389029, 28.0005749605, 29.002648925, 30.0019849826, 31.001321…	[919.4196842652661, 878.2878396445412, 904.9917266442793, 880.2067044400609, 879.0267550936242, 889.2080605547364, 906.0579560293199, 905.1416694596527, 908.8498909897984, 884.0433216469825, 907.3780686202186, 897.964956238701, 901.1720153375679, 894.25032101726, 887.2595294315455, 908.5665495768772, 892.9886894491426, 879.5919176016735, 884.2859326462228, 886.5018714083749, 880.590692319005, 883…	11.106566343936	[]	[]	30	900.06243947346	5.2372217776173	-100.749759863	17.1667431843
BOX_115_023_8	MEX	North America	Mexico	-0.20005694675264	0.25399037620227	True	28	[2.00141002211, 5.00215610177, 6.00149215932, 8.00016427442, 9.00223823898, 10.0015742965, 11.0009103541, 12.0002464116, 13.0023203762, 14.0016564337, 15.0009924913, 16.0003285488, 17.0024025134, 18.0017385709, 19.0010746285, 20.0004106861, 21.0024846506, 22.0018207082, 23.0011567657, 24.0004928233, 25.0025667878, 26.0019028454, 27.0012389029, 28.0005749605, 29.002648925, 30.0019849826, 31.001321…	[934.9355286379277, 884.903129140192, 922.9561644730602, 895.2371047564825, 899.130238422316, 908.8508806488854, 912.4942086204679, 921.3863291010409, 916.8915359926041, 903.8165636334335, 902.6890159125566, 900.9719634441448, 928.6862122581341, 906.3948458254135, 901.9354118229087, 921.9924133043755, 920.408146469663, 899.9051886984553, 910.5394069343698, 903.7574940944528, 903.3422665023916, 90…	10.852504036662	[]	[]	30	912.48749313047	5.1174199164886	-100.74560123	17.1651217152
BOX_115_023_9	MEX	North America	Mexico	-0.23108513784298	0.26827271194746	True	28	[2.00141002211, 5.00215610177, 6.00149215932, 8.00016427442, 9.00223823898, 10.0015742965, 11.0009103541, 12.0002464116, 13.0023203762, 14.0016564337, 15.0009924913, 16.0003285488, 17.0024025134, 18.0017385709, 19.0010746285, 20.0004106861, 21.0024846506, 22.0018207082, 23.0011567657, 24.0004928233, 25.0025667878, 26.0019028454, 27.0012389029, 28.0005749605, 29.002648925, 30.0019849826, 31.001321…	[939.1359591751827, 901.3168467306976, 929.5102561507293, 902.9648324525642, 905.755781397434, 922.2662673142754, 923.7189286161104, 939.1777582777727, 944.2565461144403, 915.5611997630297, 926.9863967082168, 915.4148816059864, 947.6826970129807, 926.0132616975867, 923.3753480193939, 931.0415185504461, 924.7210556998222, 924.2351386558219, 917.9483269038595, 916.2671497553243, 903.9629949599595, …	11.462760690152	[]	[]	30	925.9561638357	5.4051830876699	-100.741442593	17.1635002441
BOX_115_023_10	MEX	North America	Mexico	-0.72919558384775	0.22109043867578	True	28	[2.00141002211, 5.00215610177, 6.00149215932, 8.00016427442, 9.00223823898, 10.0015742965, 11.0009103541, 12.0002464116, 13.0023203762, 14.0016564337, 15.0009924913, 16.0003285488, 17.0024025134, 18.0017385709, 19.0010746285, 20.0004106861, 21.0024846506, 22.0018207082, 23.0011567657, 24.0004928233, 25.0025667878, 26.0019028454, 27.0012389029, 28.0005749605, 29.002648925, 30.0019849826, 31.001321…	[966.4109892978533, 922.3765380438615, 951.7922463680892, 924.149709275579, 944.0583121840557, 945.6516973017206, 948.7456702060277, 959.989973355247, 956.5458618765498, 936.7631386469985, 954.670470314826, 930.8709550250677, 962.358995507436, 954.0671051368555, 941.1038900489281, 949.3781681184913, 942.9788190508123, 944.8110513557303, 937.2012928227343, 933.1900927801692, 933.9293228100762, 937…	8.9810090185915	[]	[1]	30	956.89060650245	4.5312968048247	-100.73728395	17.1618787709
BOX_115_023_11	MEX	North America	Mexico	-0.60898628354614	0.25995846739229	True	28	[2.00141002211, 5.00215610177, 6.00149215932, 8.00016427442, 9.00223823898, 10.0015742965, 11.0009103541, 12.0002464116, 13.0023203762, 14.0016564337, 15.0009924913, 16.0003285488, 17.0024025134, 18.0017385709, 19.0010746285, 20.0004106861, 21.0024846506, 22.0018207082, 23.0011567657, 24.0004928233, 25.0025667878, 26.0019028454, 27.0012389029, 28.0005749605, 29.002648925, 30.0019849826, 31.001321…	[988.8254661846216, 940.7170865428802, 965.4518830384345, 932.1861435884646, 975.2871899770855, 965.9338731712984, 967.9137761242762, 975.688240516397, 974.7952105622321, 963.5797843336611, 976.2861619778754, 959.1450431423082, 992.5207301258158, 957.284912244966, 957.8242255685738, 972.6000529079425, 962.9311110540428, 951.0797722194145, 962.1641438204542, 960.5622856656277, 961.3706324196366, 9…	10.775470436018	[]	[3]	30	975.24771292665	5.3187416046134	-100.733125302	17.1602572957
BOX_115_023_12	MEX	North America	Mexico	-0.45825713062127	0.2118892443237	True	28	[2.00141002211, 5.00215610177, 6.00149215932, 8.00016427442, 9.00223823898, 10.0015742965, 11.0009103541, 12.0002464116, 13.0023203762, 14.0016564337, 15.0009924913, 16.0003285488, 17.0024025134, 18.0017385709, 19.0010746285, 20.0004106861, 21.0024846506, 22.0018207082, 23.0011567657, 24.0004928233, 25.0025667878, 26.0019028454, 27.0012389029, 28.0005749605, 29.002648925, 30.0019849826, 31.001321…	[998.5824569781629, 967.3035759855184, 986.2256009610071, 956.148138772058, 978.4794027908293, 985.857361895448, 989.364715477646, 995.7645322593456, 994.9141888977006, 982.5001582435539, 994.8392489414231, 978.6221288294316, 995.1367050007692, 973.1221074962001, 979.5123200722178, 996.1307314361368, 987.4314446197408, 972.693081836715, 981.7639792325153, 985.0959495642336, 968.5576931078951, 972…	8.7829682286266	[]	[3]	30	991.1420472547	4.3352470078151	-100.728966649	17.1586358186
BOX_115_023_13	MEX	North America	Mexico	-0.1721356199696	0.2233390991032	True	28	[2.00141002211, 5.00215610177, 6.00149215932, 8.00016427442, 9.00223823898, 10.0015742965, 11.0009103541, 12.0002464116, 13.0023203762, 14.0016564337, 15.0009924913, 16.0003285488, 17.0024025134, 18.0017385709, 19.0010746285, 20.0004106861, 21.0024846506, 22.0018207082, 23.0011567657, 24.0004928233, 25.0025667878, 26.0019028454, 27.0012389029, 28.0005749605, 29.002648925, 30.0019849826, 31.001321…	[996.8626462146304, 980.316723548647, 1005.7622765805504, 980.5246829157604, 982.8729000182531, 998.52528862429, 1002.9410308354958, 1018.5809144390824, 1008.2559023057556, 996.3087265847165, 997.1454763086924, 998.7547868108351, 1012.2251643231147, 983.5129736563803, 997.1531468212689, 1009.0288231556699, 993.6178535162695, 987.9780707699807, 993.7958634690043, 1000.9241752193172, 986.6815797447…	9.5428434729989	[]	[]	30	998.52603654672	4.4998568497139	-100.72480799	17.1570143394
BOX_115_023_14	MEX	North America	Mexico	-0.51805572509544	0.23714749046915	True	28	[2.00141002211, 5.00215610177, 6.00149215932, 8.00016427442, 9.00223823898, 10.0015742965, 11.0009103541, 12.0002464116, 13.0023203762, 14.0016564337, 15.0009924913, 16.0003285488, 17.0024025134, 18.0017385709, 19.0010746285, 20.0004106861, 21.0024846506, 22.0018207082, 23.0011567657, 24.0004928233, 25.0025667878, 26.0019028454, 27.0012389029, 28.0005749605, 29.002648925, 30.0019849826, 31.001321…	[1021.8834375343176, 988.019918465352, 1020.4827752375205, 983.4462007820438, 1000.3832948067503, 1002.5327838237954, 1003.6771021761073, 1020.7118946586558, 1014.4647936421002, 1001.7804692722045, 1009.512677463651, 993.4925530152897, 1023.7039515599065, 993.6774400138911, 999.1447338737282, 1007.0396516978888, 1004.6926325585315, 986.3338544265288, 995.9729721329254, 994.7030226520062, 996.4624…	10.132845474249	[]	[]	30	1010.6118835781	4.7780695808833	-100.720649327	17.1553928581
BOX_115_023_15	MEX	North America	Mexico	-0.59434712392047	0.23998788564577	True	28	[2.00141002211, 5.00215610177, 6.00149215932, 8.00016427442, 9.00223823898, 10.0015742965, 11.0009103541, 12.0002464116, 13.0023203762, 14.0016564337, 15.0009924913, 16.0003285488, 17.0024025134, 18.0017385709, 19.0010746285, 20.0004106861, 21.0024846506, 22.0018207082, 23.0011567657, 24.0004928233, 25.0025667878, 26.0019028454, 27.0012389029, 28.0005749605, 29.002648925, 30.0019849826, 31.001321…	[1028.1480770534101, 986.9224948576617, 1017.3467411826865, 990.6568118629133, 993.0031871949533, 1003.5485823075497, 1007.4254023449759, 1012.0616310070105, 1009.5760400225361, 1000.3728198751121, 1013.3196335403879, 993.9281093515445, 1013.7945438927271, 996.7203081919299, 1001.2213133038025, 1007.9290602659818, 995.201335510242, 976.95520155756, 999.1668895993988, 994.7176109935702, 993.601493…	10.254208829701	[]	[]	30	1010.8868866291	4.8352983815712	-100.716490658	17.1537713749
BOX_115_023_16	MEX	North America	Mexico	-0.56313868552332	0.25574564438585	True	28	[2.00141002211, 5.00215610177, 6.00149215932, 8.00016427442, 9.00223823898, 10.0015742965, 11.0009103541, 12.0002464116, 13.0023203762, 14.0016564337, 15.0009924913, 16.0003285488, 17.0024025134, 18.0017385709, 19.0010746285, 20.0004106861, 21.0024846506, 22.0018207082, 23.0011567657, 24.0004928233, 25.0025667878, 26.0019028454, 27.0012389029, 28.0005749605, 29.002648925, 30.0019849826, 31.001321…	[1029.073695747311, 987.0534324613546, 1013.0179065634211, 984.4311247369016, 1001.1041673341749, 1006.0371509334676, 1006.7829150567253, 1009.5393340350611, 1014.3696350363509, 995.6865423135623, 1023.1491611718147, 992.4365748274895, 1015.0584209110895, 994.8665851632096, 998.7746476401791, 1012.0471759482542, 997.1742719114293, 989.4364049312146, 998.9677591469311, 1001.1837884418733, 989.8106…	10.927506084062	[]	[]	30	1011.3045970778	5.1527872285503	-100.712331984	17.1521498896
BOX_115_023_17	MEX	North America	Mexico	-0.32214081721219	0.19856871441083	True	28	[2.00141002211, 5.00215610177, 6.00149215932, 8.00016427442, 9.00223823898, 10.0015742965, 11.0009103541, 12.0002464116, 13.0023203762, 14.0016564337, 15.0009924913, 16.0003285488, 17.0024025134, 18.0017385709, 19.0010746285, 20.0004106861, 21.0024846506, 22.0018207082, 23.0011567657, 24.0004928233, 25.0025667878, 26.0019028454, 27.0012389029, 28.0005749605, 29.002648925, 30.0019849826, 31.001321…	[994.8880377748083, 970.402333884111, 991.2184156105628, 955.8822757484468, 987.9809023788607, 990.8085447599775, 986.6526987633241, 997.9274021525771, 996.5936279408497, 976.1325963638232, 966.0878880545933, 984.1319002827715, 997.7291617213479, 979.5073206419714, 971.4549393003772, 988.3433294786689, 983.364996231966, 974.7813364420105, 979.8625008719144, 982.4223384643266, 972.4778089452498, 9…	8.2308201089725	[]	[3]	30	989.10301226007	4.0627086732491	-100.708173305	17.1505284023
BOX_115_023_18	MEX	North America	Mexico	-0.099910361181927	0.22047700656037	True	28	[2.00141002211, 5.00215610177, 6.00149215932, 8.00016427442, 9.00223823898, 10.0015742965, 11.0009103541, 12.0002464116, 13.0023203762, 14.0016564337, 15.0009924913, 16.0003285488, 17.0024025134, 18.0017385709, 19.0010746285, 20.0004106861, 21.0024846506, 22.0018207082, 23.0011567657, 24.0004928233, 25.0025667878, 26.0019028454, 27.0012389029, 28.0005749605, 29.002648925, 30.0019849826, 31.001321…	[1016.2569677946414, 991.1092915192037, 1015.2546757698481, 983.8545498940786, 1005.0454687197779, 1008.079813633792, 996.708408607216, 1011.8204486684158, 1003.9382036480879, 992.5563660070103, 992.0965826719454, 994.3241643054721, 1021.7708497427808, 992.445244421958, 988.9520600658032, 1003.1887693340929, 999.1472929545089, 1003.8164032006218, 997.4823685981204, 1001.962226892582, 1004.2802531…	9.4205382387142	[]	[]	30	1002.9299074866	4.4421908051243	-100.704014621	17.148906913
BOX_115_023_19	MEX	North America	Mexico	-0.076258210249484	0.18076646458535	True	28	[2.00141002211, 5.00215610177, 6.00149215932, 8.00016427442, 9.00223823898, 10.0015742965, 11.0009103541, 12.0002464116, 13.0023203762, 14.0016564337, 15.0009924913, 16.0003285488, 17.0024025134, 18.0017385709, 19.0010746285, 20.0004106861, 21.0024846506, 22.0018207082, 23.0011567657, 24.0004928233, 25.0025667878, 26.0019028454, 27.0012389029, 28.0005749605, 29.002648925, 30.0019849826, 31.001321…	[1032.5952056889112, 1010.0576409571369, 1033.8043090547856, 1009.0717384107259, 1014.2428824118705, 1019.1865443536824, 1021.077344445172, 1028.0692174719109, 1023.9322343082634, 1007.3079274029726, 1015.6647712548686, 1018.0019586916492, 1028.4258312819743, 1017.6077166380373, 1009.7953818814817, 1021.0837221783747, 1019.6885277522489, 1014.6382839979727, 1015.828758362777, 1021.0805145304561, …	7.7237886913674	[]	[]	30	1020.6867083123	3.6420993345737	-100.699841793	17.1473196606
BOX_115_023_20	MEX	North America	Mexico	0.13273530906031	0.20548255597278	True	28	[2.00141002211, 5.00215610177, 6.00149215932, 8.00016427442, 9.00223823898, 10.0015742965, 11.0009103541, 12.0002464116, 13.0023203762, 14.0016564337, 15.0009924913, 16.0003285488, 17.0024025134, 18.0017385709, 19.0010746285, 20.0004106861, 21.0024846506, 22.0018207082, 23.0011567657, 24.0004928233, 25.0025667878, 26.0019028454, 27.0012389029, 28.0005749605, 29.002648925, 30.0019849826, 31.001321…	[1047.6653294245318, 1025.5011076443648, 1047.587677243518, 1021.8664089752607, 1019.8370908094503, 1035.3018873596436, 1036.2941367191086, 1038.425379365998, 1032.4837404686987, 1025.8366442196188, 1031.2672290207197, 1032.6711662289363, 1046.2735540089327, 1029.5556742867345, 1025.142660950528, 1037.709766947341, 1032.4876289628469, 1036.2500174169747, 1032.0390949828725, 1030.417821314805, 102…	8.7798576901327	[]	[]	30	1032.1239253094	4.1400832742625	-100.695645107	17.1457901519
BOX_115_059_1	MEX	North America	Mexico	-1.3513843980636	0.74999585029266	False	19	[2.00141002211, 3.00074607966, 4.00008213721, 6.00149215932, 7.00082821687, 8.00016427442, 9.00223823898, 10.0015742965, 11.0009103541, 12.0002464116, 13.0023203762, 14.0016564337, 16.0003285488, 17.0024025134, 18.0017385709, 25.0025667878, 30.0019849826, 31.0013210401, 32.0006570977]	[785.1094229223414, 808.9656312848825, 799.9655451398103, 786.5287649046395, 782.962700449959, 809.1229668487639, 790.9398929763885, 812.0527697530416, 859.8264675425391, 833.0379591726914, 775.8307650462174, 825.1908089759185, 591.885511347481, 808.5208613020975, 731.8662701869653, 737.4448853579925, 790.3974707383945, 784.4715935555265, 754.6530521563009]	28.143062232191	[12]	[]	30	812.0816556628	12.640097621585	-92.9556365004	15.252609979
BOX_115_059_2	MEX	North America	Mexico	0.69943276340635	0.24138752866884	False	25	[2.00141002211, 3.00074607966, 4.00008213721, 6.00149215932, 7.00082821687, 8.00016427442, 9.00223823898, 10.0015742965, 11.0009103541, 12.0002464116, 13.0023203762, 14.0016564337, 15.0009924913, 16.0003285488, 17.0024025134, 18.0017385709, 24.0004928233, 25.0025667878, 26.0019028454, 27.0012389029, 28.0005749605, 29.002648925, 30.0019849826, 31.0013210401, 32.0006570977]	[787.3670660091, 795.3538302814923, 784.3163725505834, 784.3678085240788, 786.1424168541739, 787.1754125466765, 784.3049271077712, 789.2849657587337, 847.8954788132645, 825.8415573185796, 799.5979427480905, 847.1874564678827, 789.0512439569186, 805.0731020847912, 805.0731020847912, 784.2584711825369, 813.1414012807994, 816.0617188948498, 824.7097176105066, 805.0718387065752, 795.4931351468019, 81…	10.821196084176	[]	[8, 11]	30	786.94240120993	4.7438778484946	-92.9524275134	15.2495779427
BOX_115_059_3	MEX	North America	Mexico	0.67068931655043	0.32875460979693	False	25	[2.00141002211, 3.00074607966, 4.00008213721, 6.00149215932, 7.00082821687, 8.00016427442, 9.00223823898, 10.0015742965, 11.0009103541, 12.0002464116, 13.0023203762, 14.0016564337, 15.0009924913, 16.0003285488, 17.0024025134, 18.0017385709, 24.0004928233, 25.0025667878, 26.0019028454, 27.0012389029, 28.0005749605, 29.002648925, 30.0019849826, 31.0013210401, 32.0006570977]	[798.7808876389814, 798.781204934025, 801.2448837378048, 781.4115899511957, 800.6899685053789, 805.3037135146094, 797.936141318866, 804.4478945764035, 872.6319040956778, 837.3994985558123, 800.5248515208223, 850.7738946849381, 797.936141318866, 816.9268206968347, 818.4294079317891, 782.1060547927727, 837.3138910516341, 821.2997322376846, 818.704621302594, 816.8987135249946, 817.8731127047818, 818…	14.796742532096	[]	[8]	30	799.46287761894	6.3942412516247	-92.9492185037	15.246545885
BOX_115_059_4	MEX	North America	Mexico	0.47875501558361	0.31746722206065	False	25	[2.00141002211, 3.00074607966, 4.00008213721, 6.00149215932, 7.00082821687, 8.00016427442, 9.00223823898, 10.0015742965, 11.0009103541, 12.0002464116, 13.0023203762, 14.0016564337, 15.0009924913, 16.0003285488, 17.0024025134, 18.0017385709, 24.0004928233, 25.0025667878, 26.0019028454, 27.0012389029, 28.0005749605, 29.002648925, 30.0019849826, 31.0013210401, 32.0006570977]	[801.6309598599743, 796.7427733472758, 790.8879189378202, 773.5015944193506, 795.0911354686173, 796.1031312336826, 795.6987842821433, 793.2200650687118, 856.7243748336562, 830.2668411430537, 797.6416386955623, 835.5003305795348, 793.5714592142111, 804.5355794846521, 789.1018325000514, 773.4463551211085, 821.1685373175854, 819.8774307622796, 816.8420409865657, 811.6065805123353, 802.5995888550559,…	14.288711577125	[]	[8]	30	793.99857130133	6.1747026616835	-92.9460094714	15.2435138058
BOX_115_059_5	MEX	North America	Mexico	0.31642307548981	0.32114805589917	False	25	[2.00141002211, 3.00074607966, 4.00008213721, 6.00149215932, 7.00082821687, 8.00016427442, 9.00223823898, 10.0015742965, 11.0009103541, 12.0002464116, 13.0023203762, 14.0016564337, 15.0009924913, 16.0003285488, 17.0024025134, 18.0017385709, 24.0004928233, 25.0025667878, 26.0019028454, 27.0012389029, 28.0005749605, 29.002648925, 30.0019849826, 31.0013210401, 32.0006570977]	[808.6121469914492, 808.5955932504515, 804.5788805132938, 804.4203346805771, 812.8491670289617, 819.6349096557956, 804.4267830380951, 820.2162410662633, 876.7566193443715, 845.9628135331773, 821.7521407201434, 867.2058673901679, 804.4671506616405, 818.8046184255794, 822.4528968595407, 804.4203346805771, 834.7341838842779, 829.9214055320452, 832.7625014243172, 820.9374450125489, 824.0775208269835,…	14.45438355689	[]	[8]	30	814.30116738028	6.2462948575266	-92.9428004164	15.2404817053
BOX_115_059_6	MEX	North America	Mexico	0.05500789970768	0.31366895611035	False	25	[2.00141002211, 3.00074607966, 4.00008213721, 6.00149215932, 7.00082821687, 8.00016427442, 9.00223823898, 10.0015742965, 11.0009103541, 12.0002464116, 13.0023203762, 14.0016564337, 15.0009924913, 16.0003285488, 17.0024025134, 18.0017385709, 24.0004928233, 25.0025667878, 26.0019028454, 27.0012389029, 28.0005749605, 29.002648925, 30.0019849826, 31.0013210401, 32.0006570977]	[831.0903539943386, 821.9140245152355, 814.2535928171039, 795.711651821212, 815.9448666003095, 814.5966066471752, 814.2535928171039, 830.9763536895662, 878.0420356083685, 854.3814471598361, 819.9185528529788, 854.798150195699, 809.5061423539198, 814.2535928171039, 824.6923754228601, 799.5503700755146, 836.4875180645154, 835.1434583457155, 824.3810760812747, 814.2535928171039, 830.5145146645807, 8…	14.117784062794	[]	[8]	30	821.05200355259	6.1008269517871	-92.9395913387	15.2374495833
BOX_115_059_7	MEX	North America	Mexico	-0.42555261355488	0.36658190594921	False	25	[2.00141002211, 3.00074607966, 4.00008213721, 6.00149215932, 7.00082821687, 8.00016427442, 9.00223823898, 10.0015742965, 11.0009103541, 12.0002464116, 13.0023203762, 14.0016564337, 15.0009924913, 16.0003285488, 17.0024025134, 18.0017385709, 24.0004928233, 25.0025667878, 26.0019028454, 27.0012389029, 28.0005749605, 29.002648925, 30.0019849826, 31.0013210401, 32.0006570977]	[811.0936098573445, 811.2316296981011, 806.8532921724787, 792.6528620876007, 811.0432679785571, 810.8915955357778, 809.5672894020208, 810.8924206077327, 855.0933440592822, 852.3768582992711, 810.6934377070537, 848.2086457648812, 797.8549539823772, 809.5839753816588, 793.8822998809632, 791.2555059886957, 810.8924206077327, 826.933516336561, 810.8388397390847, 807.5354615021968, 802.6331324649262, …	16.654491332269	[]	[]	30	818.32946952502	7.032328485966	-92.9363822384	15.2344174399
BOX_115_059_8	MEX	North America	Mexico	-0.35438426900095	0.31841722109594	False	25	[2.00141002211, 3.00074607966, 4.00008213721, 6.00149215932, 7.00082821687, 8.00016427442, 9.00223823898, 10.0015742965, 11.0009103541, 12.0002464116, 13.0023203762, 14.0016564337, 15.0009924913, 16.0003285488, 17.0024025134, 18.0017385709, 24.0004928233, 25.0025667878, 26.0019028454, 27.0012389029, 28.0005749605, 29.002648925, 30.0019849826, 31.0013210401, 32.0006570977]	[837.4806682011605, 804.2729029329477, 803.7973462563355, 806.9508033867401, 816.4488738543779, 823.6515829823517, 803.7309826598272, 823.6513695436715, 881.9361102452018, 844.0274897694433, 818.9269444752083, 855.5818516442057, 803.6276349944034, 808.4753520185112, 808.0134552014628, 803.7300566474427, 824.504677136198, 834.6566477226993, 808.2614590542915, 804.1428371338415, 803.7303074646395, …	14.331467599609	[]	[8]	30	821.31412083074	6.1931783732226	-92.9331731155	15.2313852752
BOX_115_059_9	MEX	North America	Mexico	-0.58578881524917	0.29775687921353	False	25	[2.00141002211, 3.00074607966, 4.00008213721, 6.00149215932, 7.00082821687, 8.00016427442, 9.00223823898, 10.0015742965, 11.0009103541, 12.0002464116, 13.0023203762, 14.0016564337, 15.0009924913, 16.0003285488, 17.0024025134, 18.0017385709, 24.0004928233, 25.0025667878, 26.0019028454, 27.0012389029, 28.0005749605, 29.002648925, 30.0019849826, 31.0013210401, 32.0006570977]	[812.2108959504342, 807.7525485526508, 804.8895536833768, 788.4744005771392, 796.60042545002, 798.2772741713262, 796.5803625899649, 799.139684457026, 871.5176447349871, 833.9565895462385, 796.5981384190626, 843.0463537325719, 796.5776750821702, 796.3150755211385, 796.5803625899649, 775.8452706410682, 802.3735616594064, 800.0890893314652, 798.4864161365468, 798.618999195982, 779.0977681572604, 796…	13.401583853532	[]	[8]	30	808.98052517696	5.7913390003493	-92.9299639699	15.228353089
BOX_115_059_10	MEX	North America	Mexico	-0.44660823619546	0.29626995442354	False	25	[2.00141002211, 3.00074607966, 4.00008213721, 6.00149215932, 7.00082821687, 8.00016427442, 9.00223823898, 10.0015742965, 11.0009103541, 12.0002464116, 13.0023203762, 14.0016564337, 15.0009924913, 16.0003285488, 17.0024025134, 18.0017385709, 24.0004928233, 25.0025667878, 26.0019028454, 27.0012389029, 28.0005749605, 29.002648925, 30.0019849826, 31.0013210401, 32.0006570977]	[813.6119227962498, 806.9676131776255, 798.3622455037511, 789.4187550468426, 809.1382445928879, 806.9582229244517, 802.7300703437098, 810.1883204389841, 880.6178884295095, 843.558632389527, 810.0506627724583, 837.6095906911755, 789.4267733187576, 800.1299285544169, 810.1854401126247, 785.7414722830054, 809.9304733983333, 808.1213425766093, 809.1382445928879, 789.4191301215342, 808.2094055931614, …	13.334662332056	[]	[8]	30	812.10253150906	5.7624198997268	-92.9267548017	15.2253208815
BOX_115_059_11	MEX	North America	Mexico	-0.64404021186928	0.30178842178321	False	25	[2.00141002211, 3.00074607966, 4.00008213721, 6.00149215932, 7.00082821687, 8.00016427442, 9.00223823898, 10.0015742965, 11.0009103541, 12.0002464116, 13.0023203762, 14.0016564337, 15.0009924913, 16.0003285488, 17.0024025134, 18.0017385709, 24.0004928233, 25.0025667878, 26.0019028454, 27.0012389029, 28.0005749605, 29.002648925, 30.0019849826, 31.0013210401, 32.0006570977]	[803.5189659755447, 791.3633235961336, 786.5192580529852, 791.7786022172726, 800.0098289242629, 793.5913734535957, 786.5192580529852, 800.8140713237448, 851.6799211390529, 830.4655219577071, 791.897159306595, 828.824594416873, 780.590813035536, 790.0305317686821, 797.0717635849286, 768.8577097230593, 787.6367036659556, 804.480778145206, 792.5545973596011, 783.6188257453163, 773.7478809067484, 786…	13.583031640284	[]	[8]	30	802.64254456208	5.8697517575874	-92.9235456108	15.2222886526
BOX_115_012_0	MEX	North America	Mexico	-0.12866831512473	0.43712756989691	False	18	[3.00074607966, 5.00215610177, 9.00223823898, 10.0015742965, 11.0009103541, 13.0023203762, 14.0016564337, 15.0009924913, 17.0024025134, 18.0017385709, 19.0010746285, 21.0024846506, 22.0018207082, 23.0011567657, 24.0004928233, 25.0025667878, 27.0012389029, 28.0005749605]	[927.4689418691137, 899.6400162785424, 929.5182168760725, 929.1520031946577, 929.1518148143509, 930.5024251364819, 929.5148369070935, 928.5223494992977, 927.1260792320713, 896.8710054409452, 898.2917545765216, 927.8547196727731, 928.447872486619, 928.447872486619, 928.447872486619, 927.1253694699656, 928.447872486619, 898.2489981698322]	12.593545320216	[]	[]	25	923.99437835221	8.0265340921348	-101.643963696	17.6778997541
BOX_115_012_1	MEX	North America	Mexico	-0.14105955297475	0.20211108189623	True	29	[2.00141002211, 3.00074607966, 5.00215610177, 6.00149215932, 8.00016427442, 9.00223823898, 10.0015742965, 11.0009103541, 12.0002464116, 13.0023203762, 14.0016564337, 15.0009924913, 16.0003285488, 17.0024025134, 18.0017385709, 19.0010746285, 20.0004106861, 21.0024846506, 22.0018207082, 23.0011567657, 24.0004928233, 25.0025667878, 26.0019028454, 27.0012389029, 28.0005749605, 29.002648925, 30.001984…	[1017.9874823655084, 1041.4878015352126, 1003.2699350633268, 1000.1622254323698, 1001.4943034397219, 1000.3955000863284, 1000.4976461542385, 987.5046551252732, 998.5986392013579, 1000.2584929387489, 999.9233854095467, 1018.7141771110506, 997.8811197227172, 1002.1790431242018, 984.1191800257207, 989.8750418405846, 1002.7980716913445, 1028.037791800904, 1003.3348791432131, 997.6982929749914, 1003.2…	8.6358052297711	[]	[1]	30	1003.733009912	4.072153928106	-101.6429348	17.6739250092
BOX_115_012_2	MEX	North America	Mexico	-0.016136233188681	0.090666285379062	True	29	[2.00141002211, 3.00074607966, 5.00215610177, 6.00149215932, 8.00016427442, 9.00223823898, 10.0015742965, 11.0009103541, 12.0002464116, 13.0023203762, 14.0016564337, 15.0009924913, 16.0003285488, 17.0024025134, 18.0017385709, 19.0010746285, 20.0004106861, 21.0024846506, 22.0018207082, 23.0011567657, 24.0004928233, 25.0025667878, 26.0019028454, 27.0012389029, 28.0005749605, 29.002648925, 30.001984…	[1127.654353606363, 1285.3179250291353, 1121.9228208659342, 1127.4831812325733, 1121.6881308499592, 1125.0609798460991, 1124.3344236236342, 1124.6721285983106, 1125.8890136469424, 1124.1874524574646, 1123.8369378609598, 1133.213786132265, 1145.8082812305963, 1131.6298388548423, 1095.6554903403405, 1125.5745841837343, 1125.653110643779, 1129.4487587855904, 1123.148291806685, 1127.0294134857982, 11…	3.8568750680856	[1]	[11, 13]	30	1125.6391242177	1.8467056302588	-101.641800721	17.671245366
BOX_115_012_3	MEX	North America	Mexico	-0.54339533582914	0.23109279986889	True	29	[2.00141002211, 3.00074607966, 5.00215610177, 6.00149215932, 8.00016427442, 9.00223823898, 10.0015742965, 11.0009103541, 12.0002464116, 13.0023203762, 14.0016564337, 15.0009924913, 16.0003285488, 17.0024025134, 18.0017385709, 19.0010746285, 20.0004106861, 21.0024846506, 22.0018207082, 23.0011567657, 24.0004928233, 25.0025667878, 26.0019028454, 27.0012389029, 28.0005749605, 29.002648925, 30.001984…	[1237.5703493609117, 1680.3135612711853, 1204.8951220128242, 1218.1216797142567, 1226.1554383307682, 1235.324944319152, 1235.324944319152, 1228.8993400160668, 1238.1103058258204, 1232.6025707994934, 1214.5446081327252, 1255.6162598218934, 1212.5515531610135, 1221.7345619800815, 1204.9560437348332, 1206.989931355374, 1219.7880324801233, 1232.890159598942, 1226.1368383931706, 1213.3630407053952, 12…	9.8313231836652	[1]	[10]	30	1230.5025252346	4.6943491202954	-101.637492142	17.6676343116
BOX_115_012_4	MEX	North America	Mexico	0.52248403048657	0.30362209146902	False	29	[2.00141002211, 3.00074607966, 5.00215610177, 6.00149215932, 8.00016427442, 9.00223823898, 10.0015742965, 11.0009103541, 12.0002464116, 13.0023203762, 14.0016564337, 15.0009924913, 16.0003285488, 17.0024025134, 18.0017385709, 19.0010746285, 20.0004106861, 21.0024846506, 22.0018207082, 23.0011567657, 24.0004928233, 25.0025667878, 26.0019028454, 27.0012389029, 28.0005749605, 29.002648925, 30.001984…	[963.2226595787499, 1699.4761730714038, 980.1149245301214, 943.7453149428153, 953.0954734341898, 953.6720959619475, 937.6881211570848, 948.6509704715752, 972.1621808289165, 956.485729295807, 967.2931758195746, 968.4685155372059, 972.5318678893829, 951.024650887081, 920.9792683109802, 901.3392471147558, 981.4027244136616, 966.9096930199578, 962.1739933528233, 966.5563487407702, 964.2363051796721, …	12.953107152897	[1]	[14]	30	952.86247322621	6.1299245955794	-101.633277815	17.6661539736
BOX_115_012_5	MEX	North America	Mexico	-0.21106262095218	0.37268402132604	False	29	[2.00141002211, 3.00074607966, 5.00215610177, 6.00149215932, 8.00016427442, 9.00223823898, 10.0015742965, 11.0009103541, 12.0002464116, 13.0023203762, 14.0016564337, 15.0009924913, 16.0003285488, 17.0024025134, 18.0017385709, 19.0010746285, 20.0004106861, 21.0024846506, 22.0018207082, 23.0011567657, 24.0004928233, 25.0025667878, 26.0019028454, 27.0012389029, 28.0005749605, 29.002648925, 30.001984…	[1067.9472040566498, 1822.6122036231877, 1048.7160294675093, 1050.3311155024087, 1022.8952503415927, 1056.799041920595, 1044.8878305686092, 1047.020341073561, 1056.9808600708598, 1067.0138954441595, 1048.970047213699, 1071.3780823391107, 1039.0014527524845, 1069.2810461420406, 1007.8228320364958, 1013.1082112940747, 1041.243551839115, 1051.0088427123815, 1063.6769981957086, 1072.1620331627935, 10…	15.924058791221	[1]	[]	30	1053.0133554853	7.5088756200304	-101.628933589	17.6650777139
BOX_115_041_0	MEX	North America	Mexico	0.82623187219905	0.13070081350334	True	31	[1.00207396456, 2.00141002211, 3.00074607966, 4.00008213721, 5.00215610177, 6.00149215932, 8.00016427442, 9.00223823898, 10.0015742965, 11.0009103541, 12.0002464116, 13.0023203762, 14.0016564337, 15.0009924913, 16.0003285488, 17.0024025134, 18.0017385709, 19.0010746285, 20.0004106861, 21.0024846506, 22.0018207082, 23.0011567657, 24.0004928233, 25.0025667878, 26.0019028454, 27.0012389029, 28.00057…	[863.3228350785689, 880.00254777899, 855.8975545928824, 864.794744263781, 865.2441221908911, 860.2320584393948, 848.3565711415251, 875.008822918882, 870.3687298343742, 870.2221949386293, 875.8210654292787, 880.0442151673997, 870.3930534882874, 874.9121912179972, 871.0510945529912, 882.7558692391864, 892.9952870266027, 879.0876155808375, 872.9718901214187, 872.9965926110791, 875.0117156973331, 885…	6.3821751787159	[]	[6]	31	863.10514437151	2.539823798232	-97.1296213346	15.8891351153
BOX_115_041_1	MEX	North America	Mexico	0.5425195334742	0.12643109871069	True	31	[1.00207396456, 2.00141002211, 3.00074607966, 4.00008213721, 5.00215610177, 6.00149215932, 8.00016427442, 9.00223823898, 10.0015742965, 11.0009103541, 12.0002464116, 13.0023203762, 14.0016564337, 15.0009924913, 16.0003285488, 17.0024025134, 18.0017385709, 19.0010746285, 20.0004106861, 21.0024846506, 22.0018207082, 23.0011567657, 24.0004928233, 25.0025667878, 26.0019028454, 27.0012389029, 28.00057…	[855.8581349273718, 870.79614619105, 857.8040263439296, 866.5947276409388, 872.1887676136915, 855.5857953545611, 842.0051214332337, 861.6304397033343, 865.8576814236546, 866.1256785123431, 873.472617224032, 868.5403852313658, 860.475616977278, 872.1173465661246, 873.5108139671606, 868.5403852313658, 883.0419213900358, 863.4947645349289, 863.2807455667819, 868.9748115762005, 866.1310240484269, 876…	6.1736820734513	[]	[6]	31	860.98379279834	2.4568531594798	-97.1260277168	15.8865435754
BOX_115_041_2	MEX	North America	Mexico	0.59484920024468	0.10475066502237	True	31	[1.00207396456, 2.00141002211, 3.00074607966, 4.00008213721, 5.00215610177, 6.00149215932, 8.00016427442, 9.00223823898, 10.0015742965, 11.0009103541, 12.0002464116, 13.0023203762, 14.0016564337, 15.0009924913, 16.0003285488, 17.0024025134, 18.0017385709, 19.0010746285, 20.0004106861, 21.0024846506, 22.0018207082, 23.0011567657, 24.0004928233, 25.0025667878, 26.0019028454, 27.0012389029, 28.00057…	[851.7219727530745, 861.4131527565254, 857.8482668079415, 857.8340023977648, 856.7277829834272, 848.4447753308376, 835.1578384949859, 858.7260720340335, 861.1304380306361, 858.0171849718936, 866.9648470777058, 866.0496067220488, 863.967325546179, 862.6923770024277, 858.5847985193387, 871.2659953337926, 875.336729300116, 860.6801047193604, 870.6003940520965, 865.6670347570953, 862.170608139971, 86…	5.1150186591844	[]	[6]	31	854.86419974564	2.0355512854139	-97.1224340824	15.8839520234
BOX_115_041_3	MEX	North America	Mexico	0.73150366841809	0.12585177387514	True	31	[1.00207396456, 2.00141002211, 3.00074607966, 4.00008213721, 5.00215610177, 6.00149215932, 8.00016427442, 9.00223823898, 10.0015742965, 11.0009103541, 12.0002464116, 13.0023203762, 14.0016564337, 15.0009924913, 16.0003285488, 17.0024025134, 18.0017385709, 19.0010746285, 20.0004106861, 21.0024846506, 22.0018207082, 23.0011567657, 24.0004928233, 25.0025667878, 26.0019028454, 27.0012389029, 28.00057…	[881.3037941992707, 897.1991862261132, 883.6104989859225, 885.249377420967, 881.6276055751022, 897.6703920939622, 871.5656938191067, 895.7552382818596, 892.8911478421275, 891.549078548327, 896.9602201500946, 893.6265134772962, 893.291622070708, 897.2111986568913, 903.576274739232, 909.2525161878973, 911.4671284562097, 896.4880451333719, 903.276383113215, 902.0328731441956, 902.5853554779316, 903.…	6.1453947779477	[]	[6]	31	886.9872545442	2.4455952292066	-97.1188404313	15.8813604594
BOX_115_041_4	MEX	North America	Mexico	0.95295632961991	0.16760024229253	True	31	[1.00207396456, 2.00141002211, 3.00074607966, 4.00008213721, 5.00215610177, 6.00149215932, 8.00016427442, 9.00223823898, 10.0015742965, 11.0009103541, 12.0002464116, 13.0023203762, 14.0016564337, 15.0009924913, 16.0003285488, 17.0024025134, 18.0017385709, 19.0010746285, 20.0004106861, 21.0024846506, 22.0018207082, 23.0011567657, 24.0004928233, 25.0025667878, 26.0019028454, 27.0012389029, 28.00057…	[887.8940393892873, 907.367767413612, 889.8094255654436, 883.8647505004263, 896.8364022015933, 939.5021722387692, 892.3446308664052, 897.3234595228571, 907.8280802477169, 907.4230941664241, 907.7287435437497, 910.1062025063374, 904.3628645765575, 916.9381029391525, 921.3613545364685, 922.5281064150706, 932.7599537258504, 917.2291279724764, 912.1709065019065, 908.2102015381596, 920.5694076334895, …	8.1188458182202	[]	[5]	31	894.74261322068	3.260886470699	-97.1152467636	15.8787688834
BOX_115_041_5	MEX	North America	Mexico	0.93663172372488	0.17526598801981	True	31	[1.00207396456, 2.00141002211, 3.00074607966, 4.00008213721, 5.00215610177, 6.00149215932, 8.00016427442, 9.00223823898, 10.0015742965, 11.0009103541, 12.0002464116, 13.0023203762, 14.0016564337, 15.0009924913, 16.0003285488, 17.0024025134, 18.0017385709, 19.0010746285, 20.0004106861, 21.0024846506, 22.0018207082, 23.0011567657, 24.0004928233, 25.0025667878, 26.0019028454, 27.0012389029, 28.00057…	[892.2068541831632, 910.6936649693598, 906.5528136782913, 907.9662898284857, 902.0002201793518, 934.8005062675066, 899.3701643768827, 919.8209532695957, 921.44448214839, 919.4727950786774, 919.9777588407103, 919.4547324264254, 919.1908487712714, 929.8393129275717, 929.2674760684977, 934.0284704171419, 939.8941627430139, 921.44448214839, 926.6133176420366, 922.9077541028479, 918.3923609427583, 924…	8.7015499316063	[]	[]	31	907.49121358317	3.3598979614578	-97.111643504	15.8761905768
BOX_115_041_6	MEX	North America	Mexico	0.51255911034429	0.24989239796856	True	31	[1.00207396456, 2.00141002211, 3.00074607966, 4.00008213721, 5.00215610177, 6.00149215932, 8.00016427442, 9.00223823898, 10.0015742965, 11.0009103541, 12.0002464116, 13.0023203762, 14.0016564337, 15.0009924913, 16.0003285488, 17.0024025134, 18.0017385709, 19.0010746285, 20.0004106861, 21.0024846506, 22.0018207082, 23.0011567657, 24.0004928233, 25.0025667878, 26.0019028454, 27.0012389029, 28.00057…	[965.992065129999, 994.5503274929509, 987.9807362326759, 991.7304033251439, 988.2910735109516, 1011.774930225942, 979.0360420094089, 992.6118776052997, 1013.8341737856148, 1009.3429414945228, 993.5528762132095, 997.8407373733734, 1003.6087689912254, 1020.7825299170278, 1030.2710446658527, 1002.7006200765725, 1016.3962812541992, 1015.000404128364, 1001.2637711221622, 1013.794756913646, 1002.059137…	12.406579155765	[]	[]	31	993.56543783423	4.79050700713	-97.1078604392	15.8738616264
BOX_115_041_7	MEX	North America	Mexico	0.064908393643386	0.23587929134988	True	31	[1.00207396456, 2.00141002211, 3.00074607966, 4.00008213721, 5.00215610177, 6.00149215932, 8.00016427442, 9.00223823898, 10.0015742965, 11.0009103541, 12.0002464116, 13.0023203762, 14.0016564337, 15.0009924913, 16.0003285488, 17.0024025134, 18.0017385709, 19.0010746285, 20.0004106861, 21.0024846506, 22.0018207082, 23.0011567657, 24.0004928233, 25.0025667878, 26.0019028454, 27.0012389029, 28.00057…	[1048.600838890634, 1098.6644890308187, 1087.379913422632, 1085.047910324819, 1078.0379649888216, 1113.2207611896863, 1067.5907609123487, 1067.4873171479592, 1090.220178941341, 1093.3661242025432, 1078.2715358888706, 1086.8074839797093, 1096.5571515514705, 1111.988508962744, 1111.1448953695315, 1095.6787198459556, 1093.1084294309173, 1093.9837212711773, 1089.5727880507607, 1094.1939602484033, 108…	11.109608118071	[]	[0]	30	1089.6706580727	4.5964178668303	-97.1040773618	15.8715326682
BOX_115_041_8	MEX	North America	Mexico	-0.16017311994185	0.13317728188998	True	31	[1.00207396456, 2.00141002211, 3.00074607966, 4.00008213721, 5.00215610177, 6.00149215932, 8.00016427442, 9.00223823898, 10.0015742965, 11.0009103541, 12.0002464116, 13.0023203762, 14.0016564337, 15.0009924913, 16.0003285488, 17.0024025134, 18.0017385709, 19.0010746285, 20.0004106861, 21.0024846506, 22.0018207082, 23.0011567657, 24.0004928233, 25.0025667878, 26.0019028454, 27.0012389029, 28.00057…	[1077.122581313995, 1068.9528726318617, 1081.8655353983136, 1068.0606603197975, 1089.8603976304792, 1090.1204077025639, 1052.6857456802088, 1086.7622485881404, 1080.8323823235423, 1073.8798121559275, 1087.5224919614668, 1083.4779612700995, 1077.1393624789364, 1084.7234504345586, 1086.574944012394, 1086.2918135863838, 1084.7185352995805, 1085.660638904137, 1080.4768848366239, 1067.283698752098, 10…	6.5030962535233	[]	[6]	31	1082.3489474158	2.5879477209358	-97.1002942716	15.8692037022
BOX_115_041_9	MEX	North America	Mexico	-0.22014201694688	0.21045494158441	True	31	[1.00207396456, 2.00141002211, 3.00074607966, 4.00008213721, 5.00215610177, 6.00149215932, 8.00016427442, 9.00223823898, 10.0015742965, 11.0009103541, 12.0002464116, 13.0023203762, 14.0016564337, 15.0009924913, 16.0003285488, 17.0024025134, 18.0017385709, 19.0010746285, 20.0004106861, 21.0024846506, 22.0018207082, 23.0011567657, 24.0004928233, 25.0025667878, 26.0019028454, 27.0012389029, 28.00057…	[1003.1676000297206, 1039.965734145874, 1025.9132548486207, 1020.8135466066179, 1009.2285206660072, 1029.9839940029544, 1012.6284323550578, 1022.9223251146897, 1029.3542999269384, 1038.8569972600606, 1024.0427861309083, 1030.8320291484501, 1035.6737900191442, 1042.974705022607, 1035.5883895334498, 1021.3804181285484, 1026.4215725242757, 1029.1771843191923, 1014.5094774232987, 1012.6861545663621, …	10.448595148174	[]	[]	31	1026.915406168	4.0344792060996	-97.0963774685	15.867104616
BOX_115_041_10	MEX	North America	Mexico	-0.2001610096161	0.18125553588572	True	31	[1.00207396456, 2.00141002211, 3.00074607966, 4.00008213721, 5.00215610177, 6.00149215932, 8.00016427442, 9.00223823898, 10.0015742965, 11.0009103541, 12.0002464116, 13.0023203762, 14.0016564337, 15.0009924913, 16.0003285488, 17.0024025134, 18.0017385709, 19.0010746285, 20.0004106861, 21.0024846506, 22.0018207082, 23.0011567657, 24.0004928233, 25.0025667878, 26.0019028454, 27.0012389029, 28.00057…	[929.4498739466197, 973.1935936955429, 935.774979678283, 952.4174301847195, 932.804635337587, 952.9891701263725, 932.9788635666173, 947.0309054106609, 952.9891701263725, 960.1876703452945, 942.9895257031255, 935.8159974911947, 952.9421313191601, 951.6837117015838, 943.2729547054126, 939.6519359409403, 950.6854217433633, 950.6392986618088, 940.4127707371302, 927.3628677319412, 934.604714728397, 94…	8.5934833138118	[]	[1]	31	945.32385584374	3.5315354701452	-97.0923346574	15.8652221503
BOX_115_041_11	MEX	North America	Mexico	-0.65997745818716	0.14351460407178	True	31	[1.00207396456, 2.00141002211, 3.00074607966, 4.00008213721, 5.00215610177, 6.00149215932, 8.00016427442, 9.00223823898, 10.0015742965, 11.0009103541, 12.0002464116, 13.0023203762, 14.0016564337, 15.0009924913, 16.0003285488, 17.0024025134, 18.0017385709, 19.0010746285, 20.0004106861, 21.0024846506, 22.0018207082, 23.0011567657, 24.0004928233, 25.0025667878, 26.0019028454, 27.0012389029, 28.00057…	[947.0494296195379, 961.6890127731542, 946.6281787126611, 946.9652161858729, 946.7012995353745, 947.6063794817371, 937.4632096733329, 951.6376245295297, 950.6384524725094, 947.8779945637982, 950.0887689015557, 936.174181120808, 952.8062173870695, 963.3714142842704, 955.2513486954384, 953.0574445066926, 956.0152320565031, 948.0964955974297, 944.593946448044, 936.1827309429844, 935.9645468810986, 9…	7.125167521937	[]	[]	31	954.97573420265	2.7512150132146	-97.0882918391	15.8633396812
BOX_115_041_12	MEX	North America	Mexico	-0.21437300942634	0.14226200313269	True	31	[1.00207396456, 2.00141002211, 3.00074607966, 4.00008213721, 5.00215610177, 6.00149215932, 8.00016427442, 9.00223823898, 10.0015742965, 11.0009103541, 12.0002464116, 13.0023203762, 14.0016564337, 15.0009924913, 16.0003285488, 17.0024025134, 18.0017385709, 19.0010746285, 20.0004106861, 21.0024846506, 22.0018207082, 23.0011567657, 24.0004928233, 25.0025667878, 26.0019028454, 27.0012389029, 28.00057…	[1168.6970724695907, 1181.582763453188, 1170.6190463926162, 1167.1078156012227, 1170.5856386560852, 1166.6882901937158, 1167.1637869669073, 1189.4293240019224, 1185.2025432059354, 1175.894942453552, 1185.2053724387233, 1180.8468066462333, 1185.3105490140506, 1179.283443051646, 1167.4259442549715, 1168.6508898836678, 1180.6216796824585, 1165.8404928233126, 1168.8478968890859, 1178.631443604273, 11…	7.0629816434761	[]	[]	31	1176.9106921072	2.7272013723916	-97.084189183	15.8615956132
BOX_115_041_13	MEX	North America	Mexico	-0.14836235679271	0.098189857018169	True	31	[1.00207396456, 2.00141002211, 3.00074607966, 4.00008213721, 5.00215610177, 6.00149215932, 8.00016427442, 9.00223823898, 10.0015742965, 11.0009103541, 12.0002464116, 13.0023203762, 14.0016564337, 15.0009924913, 16.0003285488, 17.0024025134, 18.0017385709, 19.0010746285, 20.0004106861, 21.0024846506, 22.0018207082, 23.0011567657, 24.0004928233, 25.0025667878, 26.0019028454, 27.0012389029, 28.00057…	[1030.9066650639552, 1035.426776895122, 1027.2920960331849, 1027.7385810202366, 1032.2376079820174, 1018.5116256573258, 1022.4615602206308, 1034.7463613167324, 1030.259881138618, 1024.5997919087658, 1035.5721818002887, 1028.6453258032698, 1030.5724213198885, 1024.1310224347874, 1019.5743453017229, 1035.5716187611838, 1036.386087181213, 1027.4611485276569, 1026.027247827966, 1029.2455525889575, 10…	4.8749017198099	[]	[]	31	1030.4349579209	1.8823278897857	-97.0799509662	15.8601650294
BOX_115_041_14	MEX	North America	Mexico	-0.10564272526395	0.099694911526442	True	31	[1.00207396456, 2.00141002211, 3.00074607966, 4.00008213721, 5.00215610177, 6.00149215932, 8.00016427442, 9.00223823898, 10.0015742965, 11.0009103541, 12.0002464116, 13.0023203762, 14.0016564337, 15.0009924913, 16.0003285488, 17.0024025134, 18.0017385709, 19.0010746285, 20.0004106861, 21.0024846506, 22.0018207082, 23.0011567657, 24.0004928233, 25.0025667878, 26.0019028454, 27.0012389029, 28.00057…	[1238.484449683317, 1237.8383392500039, 1232.1731056748126, 1231.1393363528136, 1229.517463133506, 1221.6246057501876, 1212.3778514805522, 1244.9862346119367, 1244.8893409418731, 1239.883652583683, 1239.8945928114056, 1232.6332497342812, 1239.8945928114056, 1231.9206902416306, 1230.8295345285837, 1231.375637474937, 1258.0422275233782, 1231.4022078888509, 1230.6116107743094, 1230.428363147608, 123…	4.8613493514504	[]	[6, 16]	31	1235.8518486105	1.9420381338941	-97.0755998967	15.859100536
BOX_115_041_15	MEX	North America	Mexico	-0.01233472451872	0.12676650628984	True	31	[1.00207396456, 2.00141002211, 3.00074607966, 4.00008213721, 5.00215610177, 6.00149215932, 8.00016427442, 9.00223823898, 10.0015742965, 11.0009103541, 12.0002464116, 13.0023203762, 14.0016564337, 15.0009924913, 16.0003285488, 17.0024025134, 18.0017385709, 19.0010746285, 20.0004106861, 21.0024846506, 22.0018207082, 23.0011567657, 24.0004928233, 25.0025667878, 26.0019028454, 27.0012389029, 28.00057…	[1195.014359189578, 1198.3243540192454, 1192.6749876114138, 1182.5327739656868, 1176.9161621731546, 1191.7462217093098, 1187.4105051372237, 1202.4711781221638, 1202.4599042914213, 1188.6597203141669, 1197.332557471682, 1192.7555904311466, 1195.9247420937106, 1188.49532755738, 1188.6858119929434, 1192.6351174368654, 1219.3602896346613, 1195.0767859518812, 1194.7724120351663, 1193.068608558611, 119…	6.2846134638558	[]	[16]	31	1192.0994714859	2.4349279723162	-97.071169344	15.8584436026
BOX_115_041_16	MEX	North America	Mexico	-0.0075928077329171	0.3933335595947	True	31	[1.00207396456, 2.00141002211, 3.00074607966, 4.00008213721, 5.00215610177, 6.00149215932, 8.00016427442, 9.00223823898, 10.0015742965, 11.0009103541, 12.0002464116, 13.0023203762, 14.0016564337, 15.0009924913, 16.0003285488, 17.0024025134, 18.0017385709, 19.0010746285, 20.0004106861, 21.0024846506, 22.0018207082, 23.0011567657, 24.0004928233, 25.0025667878, 26.0019028454, 27.0012389029, 28.00057…	[1076.5707806895148, 1050.2884817573697, 1014.9957095480913, 1056.5038071690108, 1058.3192174045978, 1014.9986751974812, 1032.817711121222, 1057.5937645564163, 1028.6329483716788, 1019.2266100786794, 1082.913270158099, 1014.9949596418634, 1028.9431610602398, 1027.5952439939338, 1017.5060854782123, 1072.8325006205957, 1070.2033971483525, 1055.8500003918325, 1058.0935624527083, 1027.9165998387516, …	19.528415209635	[]	[]	31	1043.7920537065	7.5403767173275	-97.0667039836	15.8579774677
BOX_115_041_17	MEX	North America	Mexico	0.7775426293655	0.31084872169319	True	31	[1.00207396456, 2.00141002211, 3.00074607966, 4.00008213721, 5.00215610177, 6.00149215932, 8.00016427442, 9.00223823898, 10.0015742965, 11.0009103541, 12.0002464116, 13.0023203762, 14.0016564337, 15.0009924913, 16.0003285488, 17.0024025134, 18.0017385709, 19.0010746285, 20.0004106861, 21.0024846506, 22.0018207082, 23.0011567657, 24.0004928233, 25.0025667878, 26.0019028454, 27.0012389029, 28.00057…	[567.7792051832703, 595.9547207113045, 571.1932387147021, 558.1858986053096, 583.6869108283054, 610.1876840815507, 557.5633893200771, 553.7109220095472, 590.5665837727796, 574.2563139528082, 592.759239144157, 582.9149373963306, 574.2649969632366, 596.4846868057913, 590.9191373492031, 593.7816292893883, 587.6484300756813, 596.104981828467, 563.2987581037548, 572.1516033797222, 575.3383121277692, 5…	15.432919391984	[]	[]	31	571.52400830656	5.9590567750142	-97.0625337346	15.856536286
BOX_115_041_18	MEX	North America	Mexico	0.1934798375262	0.2437491985565	True	31	[1.00207396456, 2.00141002211, 3.00074607966, 4.00008213721, 5.00215610177, 6.00149215932, 8.00016427442, 9.00223823898, 10.0015742965, 11.0009103541, 12.0002464116, 13.0023203762, 14.0016564337, 15.0009924913, 16.0003285488, 17.0024025134, 18.0017385709, 19.0010746285, 20.0004106861, 21.0024846506, 22.0018207082, 23.0011567657, 24.0004928233, 25.0025667878, 26.0019028454, 27.0012389029, 28.00057…	[720.8125045680492, 733.6523804971616, 737.5885229157998, 715.7661161643132, 735.3085342601594, 737.031384191458, 725.7079272523405, 724.4112945315493, 761.6399291496173, 755.4654096909344, 747.0107968976424, 744.1126062393339, 734.0980711495587, 751.8330588877409, 734.3599448730154, 734.1068022282091, 729.497412252669, 735.4393469336952, 718.7293443598469, 723.7922260845774, 714.9112937229469, 7…	12.101583579753	[]	[]	31	732.24921637783	4.6727400557739	-97.0592641472	15.8536439794
BOX_115_041_19	MEX	North America	Mexico	0.22801047496675	0.26138372603233	True	31	[1.00207396456, 2.00141002211, 3.00074607966, 4.00008213721, 5.00215610177, 6.00149215932, 8.00016427442, 9.00223823898, 10.0015742965, 11.0009103541, 12.0002464116, 13.0023203762, 14.0016564337, 15.0009924913, 16.0003285488, 17.0024025134, 18.0017385709, 19.0010746285, 20.0004106861, 21.0024846506, 22.0018207082, 23.0011567657, 24.0004928233, 25.0025667878, 26.0019028454, 27.0012389029, 28.00057…	[846.6925922692924, 882.323323777277, 855.3503908275858, 850.353832636571, 854.6685312574131, 870.0682625257298, 861.638122918787, 857.7500935747227, 880.4636819574455, 877.6859094061232, 884.550634446108, 882.6605573080537, 866.9601686409324, 848.3890771890082, 856.6548386506377, 848.6479167702036, 859.6499207002846, 853.5540539360308, 868.984311997544, 852.0190262368933, 851.6435801804853, 856.…	12.977098379926	[]	[]	31	860.6800314103	5.0107992315825	-97.0562290267	15.8504628695
BOX_115_041_20	MEX	North America	Mexico	0.30270695889788	0.32699892484219	True	31	[1.00207396456, 2.00141002211, 3.00074607966, 4.00008213721, 5.00215610177, 6.00149215932, 8.00016427442, 9.00223823898, 10.0015742965, 11.0009103541, 12.0002464116, 13.0023203762, 14.0016564337, 15.0009924913, 16.0003285488, 17.0024025134, 18.0017385709, 19.0010746285, 20.0004106861, 21.0024846506, 22.0018207082, 23.0011567657, 24.0004928233, 25.0025667878, 26.0019028454, 27.0012389029, 28.00057…	[880.7092053659707, 915.5976968760682, 894.8737626743749, 879.1314634870947, 884.3526800205591, 902.2843996702791, 888.0904162786219, 892.7361044028888, 902.3762555900338, 905.3430155963372, 905.5646508935206, 896.2074087933282, 885.1104049271751, 867.2366150432682, 863.9008000897503, 863.811713350386, 882.2485662344551, 860.3174048630692, 875.8017148709256, 879.0987088915309, 883.0147084445784, …	16.234741827124	[]	[]	31	886.37929942378	6.2686601879821	-97.0538489084	15.8467985598
BOX_115_041_21	MEX	North America	Mexico	0.79587956253694	0.27687157660483	True	31	[1.00207396456, 2.00141002211, 3.00074607966, 4.00008213721, 5.00215610177, 6.00149215932, 8.00016427442, 9.00223823898, 10.0015742965, 11.0009103541, 12.0002464116, 13.0023203762, 14.0016564337, 15.0009924913, 16.0003285488, 17.0024025134, 18.0017385709, 19.0010746285, 20.0004106861, 21.0024846506, 22.0018207082, 23.0011567657, 24.0004928233, 25.0025667878, 26.0019028454, 27.0012389029, 28.00057…	[892.4605712162145, 913.5224204969836, 896.9561509639537, 894.04675036936, 894.1954015780185, 913.4344819042246, 898.5362675569422, 895.6054008365281, 903.1827622103007, 912.8443932757417, 909.1626506532311, 904.4518886879025, 900.4826602211125, 883.9132531230207, 880.399169341165, 888.0096485161588, 884.3424495695435, 877.5860082428221, 880.6077206002074, 889.4495987914847, 900.9455577329163, 91…	13.746034601308	[]	[]	31	891.02775819545	5.3077055112499	-97.0514739365	15.8431316906
BOX_115_041_22	MEX	North America	Mexico	0.57858754889116	0.28728707400294	True	31	[1.00207396456, 2.00141002211, 3.00074607966, 4.00008213721, 5.00215610177, 6.00149215932, 8.00016427442, 9.00223823898, 10.0015742965, 11.0009103541, 12.0002464116, 13.0023203762, 14.0016564337, 15.0009924913, 16.0003285488, 17.0024025134, 18.0017385709, 19.0010746285, 20.0004106861, 21.0024846506, 22.0018207082, 23.0011567657, 24.0004928233, 25.0025667878, 26.0019028454, 27.0012389029, 28.00057…	[795.390605699773, 828.0447584816988, 808.1170202922162, 818.2917635447234, 820.1051721119574, 824.0506905737255, 793.2380369107262, 811.4278519201051, 828.042665406139, 827.7931949974743, 809.5373305878153, 808.8118955421702, 803.7415484468484, 793.4150181882621, 790.0401764840548, 788.9086697619401, 799.363139085843, 790.1965204262787, 795.4537824979344, 811.8894110911252, 814.5552836617154, 83…	14.26314183644	[]	[]	31	804.79929010666	5.5073740347578	-97.0498087387	15.8391186283
BOX_115_041_23	MEX	North America	Mexico	0.73330651110366	0.2975086699213	True	31	[1.00207396456, 2.00141002211, 3.00074607966, 4.00008213721, 5.00215610177, 6.00149215932, 8.00016427442, 9.00223823898, 10.0015742965, 11.0009103541, 12.0002464116, 13.0023203762, 14.0016564337, 15.0009924913, 16.0003285488, 17.0024025134, 18.0017385709, 19.0010746285, 20.0004106861, 21.0024846506, 22.0018207082, 23.0011567657, 24.0004928233, 25.0025667878, 26.0019028454, 27.0012389029, 28.00057…	[678.2232845995779, 718.0876146863096, 695.7814075139545, 688.3324340137201, 684.6386737513307, 693.2060074201265, 677.389742262362, 690.0425513009798, 712.9388716846615, 691.1285570669189, 683.7154822815249, 679.2663236448003, 672.2313920824621, 670.3865686137307, 667.5774468803216, 665.4578481656048, 679.799342573511, 681.2063678448362, 692.9881219735748, 703.0753193931807, 705.1606113497498, 7…	14.770615904601	[]	[]	31	682.05594191014	5.7033244167031	-97.0486146412	15.8349901171
BOX_115_041_24	MEX	North America	Mexico	-0.24687916213211	0.23048748119141	True	31	[1.00207396456, 2.00141002211, 3.00074607966, 4.00008213721, 5.00215610177, 6.00149215932, 8.00016427442, 9.00223823898, 10.0015742965, 11.0009103541, 12.0002464116, 13.0023203762, 14.0016564337, 15.0009924913, 16.0003285488, 17.0024025134, 18.0017385709, 19.0010746285, 20.0004106861, 21.0024846506, 22.0018207082, 23.0011567657, 24.0004928233, 25.0025667878, 26.0019028454, 27.0012389029, 28.00057…	[751.0830555904106, 780.9275507376291, 742.2744357406857, 769.0875926113093, 756.0853894150837, 742.8481281161008, 751.170846217867, 748.4202813821857, 752.656421016032, 747.4573325671655, 750.1894378659663, 753.3859694261298, 704.1168509638804, 729.0802330177002, 700.8603909537688, 727.4716514097838, 757.3165721799156, 750.676411003476, 745.5352968295148, 765.9595592575995, 758.8152616480606, 76…	11.396458690439	[]	[12, 14]	31	755.33337146365	4.476777069963	-97.0480824063	15.8306993881
BOX_115_041_25	MEX	North America	Mexico	0.62944797007903	0.16648944716872	True	31	[1.00207396456, 2.00141002211, 3.00074607966, 4.00008213721, 5.00215610177, 6.00149215932, 8.00016427442, 9.00223823898, 10.0015742965, 11.0009103541, 12.0002464116, 13.0023203762, 14.0016564337, 15.0009924913, 16.0003285488, 17.0024025134, 18.0017385709, 19.0010746285, 20.0004106861, 21.0024846506, 22.0018207082, 23.0011567657, 24.0004928233, 25.0025667878, 26.0019028454, 27.0012389029, 28.00057…	[1013.9343557614116, 1021.9263073484519, 1014.5391719736457, 1009.045182974777, 1017.6597537917756, 1020.6392047825573, 994.9925043274286, 1022.7656722265389, 1018.9533141132026, 1018.2012858190087, 1029.7509302191313, 1027.7558800321872, 1010.8126420348167, 1014.0215931817247, 1010.4083985681206, 1014.0130173366966, 1022.3038564812416, 1011.8449511844412, 996.8192492237513, 1009.3698111677784, 1…	8.2397912335209	[]	[18]	31	1010.6237593124	3.1869389785114	-97.0462822487	15.8268925402
BOX_115_041_26	MEX	North America	Mexico	1.0415291933729	0.26064820707483	True	31	[1.00207396456, 2.00141002211, 3.00074607966, 4.00008213721, 5.00215610177, 6.00149215932, 8.00016427442, 9.00223823898, 10.0015742965, 11.0009103541, 12.0002464116, 13.0023203762, 14.0016564337, 15.0009924913, 16.0003285488, 17.0024025134, 18.0017385709, 19.0010746285, 20.0004106861, 21.0024846506, 22.0018207082, 23.0011567657, 24.0004928233, 25.0025667878, 26.0019028454, 27.0012389029, 28.00057…	[909.2925850208802, 956.6850825851539, 911.6121614744061, 901.3172845827933, 904.8298318755293, 930.2021433938422, 908.5835378924467, 921.995142627242, 938.5037799580607, 942.3063849861793, 944.2935397595755, 941.0409829111752, 936.0211074733152, 930.4568026684206, 918.8696542679874, 918.2337718590455, 916.6328717156554, 908.4655781576006, 912.681599257855, 917.2091367914087, 926.1153119081863, 9…	12.35756161815	[]	[1]	31	911.20404267051	5.0784016975862	-97.0433072825	15.823681468
BOX_115_041_27	MEX	North America	Mexico	0.57623865621752	0.23629212913058	True	31	[1.00207396456, 2.00141002211, 3.00074607966, 4.00008213721, 5.00215610177, 6.00149215932, 8.00016427442, 9.00223823898, 10.0015742965, 11.0009103541, 12.0002464116, 13.0023203762, 14.0016564337, 15.0009924913, 16.0003285488, 17.0024025134, 18.0017385709, 19.0010746285, 20.0004106861, 21.0024846506, 22.0018207082, 23.0011567657, 24.0004928233, 25.0025667878, 26.0019028454, 27.0012389029, 28.00057…	[876.6154001148045, 929.3236921669796, 900.292932136893, 888.7816824075826, 890.6887349960681, 895.4355108839328, 881.6251069150513, 901.6299762447251, 914.9691445322663, 917.788109805546, 910.1835029170361, 905.1431367186206, 906.4096620168805, 901.2052379950409, 895.4953615696948, 883.32353617106, 896.6187829618301, 881.7314128993648, 881.1984193030373, 889.2721656312901, 899.0970117023663, 919…	11.20281866553	[]	[1]	31	890.39598734214	4.6038542456119	-97.0399973025	15.8207603352
BOX_115_041_28	MEX	North America	Mexico	0.7016684569192	0.20980840019729	True	31	[1.00207396456, 2.00141002211, 3.00074607966, 4.00008213721, 5.00215610177, 6.00149215932, 8.00016427442, 9.00223823898, 10.0015742965, 11.0009103541, 12.0002464116, 13.0023203762, 14.0016564337, 15.0009924913, 16.0003285488, 17.0024025134, 18.0017385709, 19.0010746285, 20.0004106861, 21.0024846506, 22.0018207082, 23.0011567657, 24.0004928233, 25.0025667878, 26.0019028454, 27.0012389029, 28.00057…	[925.1144616903624, 947.7063406865578, 940.2949749377319, 915.8800236062608, 926.9553245370633, 919.4770777045316, 916.5601747796171, 924.2590290909474, 938.9522078549577, 940.1144717326669, 937.649436282316, 931.577347785127, 931.558171642027, 926.1043474282175, 913.9697681654833, 916.297685709078, 928.0566401148233, 924.2269984541692, 924.2187434733794, 942.1137401237136, 942.1919742447386, 949…	10.416502825303	[]	[]	31	922.69168784708	4.0220856116918	-97.036370451	15.818211127
BOX_115_041_29	MEX	North America	Mexico	0.87236250035639	0.21845758981303	True	31	[1.00207396456, 2.00141002211, 3.00074607966, 4.00008213721, 5.00215610177, 6.00149215932, 8.00016427442, 9.00223823898, 10.0015742965, 11.0009103541, 12.0002464116, 13.0023203762, 14.0016564337, 15.0009924913, 16.0003285488, 17.0024025134, 18.0017385709, 19.0010746285, 20.0004106861, 21.0024846506, 22.0018207082, 23.0011567657, 24.0004928233, 25.0025667878, 26.0019028454, 27.0012389029, 28.00057…	[430.09483336792454, 453.5620632361654, 442.61024171323044, 411.8225199556292, 435.7933417771906, 418.2423320761183, 405.0231471054278, 424.6780623613803, 430.0967008634276, 430.4158987582292, 424.8234879990531, 424.8234879990531, 414.6162319887325, 419.5738500155486, 433.6636211749809, 425.40541726871754, 446.41945650010433, 434.14966231391236, 424.839143866951, 442.01981264640676, 431.168521619…	10.357265410877	[]	[1]	31	417.70199434288	4.2563705428648	-97.0331465342	15.8160050233
BOX_115_041_30	MEX	North America	Mexico	0.88427645432784	0.24492208247072	True	31	[1.00207396456, 2.00141002211, 3.00074607966, 4.00008213721, 5.00215610177, 6.00149215932, 8.00016427442, 9.00223823898, 10.0015742965, 11.0009103541, 12.0002464116, 13.0023203762, 14.0016564337, 15.0009924913, 16.0003285488, 17.0024025134, 18.0017385709, 19.0010746285, 20.0004106861, 21.0024846506, 22.0018207082, 23.0011567657, 24.0004928233, 25.0025667878, 26.0019028454, 27.0012389029, 28.00057…	[457.66386451492673, 450.936052665992, 449.3875332669578, 432.3237074517522, 436.3971076074167, 427.2483264212494, 416.8326658072522, 438.51784825181574, 439.17180004924643, 434.34437544603577, 431.82827271495495, 423.1280892110045, 451.03056035591857, 436.649090056011, 468.84032958935126, 442.1631148176424, 459.2325611600277, 449.3473291322689, 450.93971576866085, 443.5552283596466, 458.07865377…	11.723892926169	[]	[28]	31	432.68567637483	4.5804071769936	-97.0296155742	15.8139316615
BOX_115_041_31	MEX	North America	Mexico	1.7176018913138	0.3687675356711	True	31	[1.00207396456, 2.00141002211, 3.00074607966, 4.00008213721, 5.00215610177, 6.00149215932, 8.00016427442, 9.00223823898, 10.0015742965, 11.0009103541, 12.0002464116, 13.0023203762, 14.0016564337, 15.0009924913, 16.0003285488, 17.0024025134, 18.0017385709, 19.0010746285, 20.0004106861, 21.0024846506, 22.0018207082, 23.0011567657, 24.0004928233, 25.0025667878, 26.0019028454, 27.0012389029, 28.00057…	[346.74449619081764, 350.2758228527465, 323.5666637174513, 326.06669573364377, 317.25847995606864, 311.4512499781889, 300.42288740000197, 331.43069684323984, 327.2574742889804, 329.98946939096294, 323.15184615464216, 312.08174892926854, 374.7582406144908, 335.3695925887674, 375.0981847632577, 345.7726110934902, 365.35419971237815, 337.315170836429, 367.80563144197, 340.44276513936944, 359.9885695…	18.30845525475	[]	[]	31	317.9419036376	7.0693766388943	-97.0274784903	15.8126767767
BOX_115_041_32	MEX	North America	Mexico	0.22837455392077	2.2914314155795	True	31	[1.00207396456, 2.00141002211, 3.00074607966, 4.00008213721, 5.00215610177, 6.00149215932, 8.00016427442, 9.00223823898, 10.0015742965, 11.0009103541, 12.0002464116, 13.0023203762, 14.0016564337, 15.0009924913, 16.0003285488, 17.0024025134, 18.0017385709, 19.0010746285, 20.0004106861, 21.0024846506, 22.0018207082, 23.0011567657, 24.0004928233, 25.0025667878, 26.0019028454, 27.0012389029, 28.00057…	[771.1324600089227, 803.8736645018573, 773.2212479408016, 603.3561888728584, 600.3988855907068, 739.8417313991181, 724.1993578194493, 578.1120283425116, 758.3871673785602, 750.0478215024413, 735.026721477974, 551.6969813751547, 589.938581661488, 552.7724866429296, 807.162545811595, 783.8822541908179, 803.0746627928738, 546.8849467127545, 568.8124336781239, 541.866753997289, 533.8818682934539, 800…	112.26765648828	[7]	[]	31	696.85213794997	44.494396327713	-97.0202652073	15.8090250589
BOX_115_041_33	MEX	North America	Mexico	-1.7337085912815	1.2104021095486	True	31	[1.00207396456, 2.00141002211, 3.00074607966, 4.00008213721, 5.00215610177, 6.00149215932, 8.00016427442, 9.00223823898, 10.0015742965, 11.0009103541, 12.0002464116, 13.0023203762, 14.0016564337, 15.0009924913, 16.0003285488, 17.0024025134, 18.0017385709, 19.0010746285, 20.0004106861, 21.0024846506, 22.0018207082, 23.0011567657, 24.0004928233, 25.0025667878, 26.0019028454, 27.0012389029, 28.00057…	[1050.449067930611, 1072.7838658078233, 1037.7920083096344, 1037.4543101112774, 1025.3705932023074, 1032.9807274658704, 994.8041154200664, 1019.0260853914391, 1005.6986442494655, 992.54867046783, 973.1329031255075, 981.6418708604015, 1062.758212418632, 1032.8925360066187, 1073.985299406226, 928.5119146773468, 910.2421862392546, 1040.3660795952048, 1069.6893809700796, 922.3859426124496, 908.268878…	60.093664753058	[]	[]	31	1034.06624671	23.203746410091	-97.0169054412	15.8075283074
BOX_115_041_34	MEX	North America	Mexico	0.86667865611436	0.31704771001449	True	31	[1.00207396456, 2.00141002211, 3.00074607966, 4.00008213721, 5.00215610177, 6.00149215932, 8.00016427442, 9.00223823898, 10.0015742965, 11.0009103541, 12.0002464116, 13.0023203762, 14.0016564337, 15.0009924913, 16.0003285488, 17.0024025134, 18.0017385709, 19.0010746285, 20.0004106861, 21.0024846506, 22.0018207082, 23.0011567657, 24.0004928233, 25.0025667878, 26.0019028454, 27.0012389029, 28.00057…	[1025.0149040449792, 1048.8405410680145, 1017.8044694495564, 1014.1104846679801, 1009.844729641686, 1017.1048082964132, 980.3316285650552, 994.7919437533311, 1008.5670907759469, 1002.0273642742271, 1020.4952950776529, 1016.8893769930881, 1017.7815370920933, 1030.1191459555027, 1051.924120180765, 1039.1222567492252, 1055.6624643209634, 1037.2380656544155, 1040.6595916368005, 1026.1166334252143, 10…	15.740685568864	[]	[]	31	1013.262405479	6.0778929225114	-97.0127472285	15.8058944242
BOX_115_041_35	MEX	North America	Mexico	0.94634367538861	0.33071541945643	True	31	[1.00207396456, 2.00141002211, 3.00074607966, 4.00008213721, 5.00215610177, 6.00149215932, 8.00016427442, 9.00223823898, 10.0015742965, 11.0009103541, 12.0002464116, 13.0023203762, 14.0016564337, 15.0009924913, 16.0003285488, 17.0024025134, 18.0017385709, 19.0010746285, 20.0004106861, 21.0024846506, 22.0018207082, 23.0011567657, 24.0004928233, 25.0025667878, 26.0019028454, 27.0012389029, 28.00057…	[989.0435758628388, 1013.507715509685, 977.0552657048992, 983.3377691433928, 974.5166350442028, 987.2025275654169, 954.9614085464016, 968.7206308536277, 977.3537929187037, 964.9097175905754, 976.2270654882233, 977.0927472408957, 975.34069386924, 985.5689318839819, 1009.6394115750343, 1006.9366214550223, 1016.9820882758472, 1005.5699656811132, 997.9065864342451, 997.7579623869447, 1001.91751085255…	16.4192555135	[]	[]	31	977.57349177686	6.3399069141506	-97.0085002073	15.8045183714
BOX_115_041_36	MEX	North America	Mexico	0.80322953541032	0.26205464080986	True	31	[1.00207396456, 2.00141002211, 3.00074607966, 4.00008213721, 5.00215610177, 6.00149215932, 8.00016427442, 9.00223823898, 10.0015742965, 11.0009103541, 12.0002464116, 13.0023203762, 14.0016564337, 15.0009924913, 16.0003285488, 17.0024025134, 18.0017385709, 19.0010746285, 20.0004106861, 21.0024846506, 22.0018207082, 23.0011567657, 24.0004928233, 25.0025667878, 26.0019028454, 27.0012389029, 28.00057…	[961.5686969137605, 997.5541264630014, 963.0246984550632, 966.9243737801428, 972.4886109265093, 978.1854477014158, 949.275654508809, 957.3392913636006, 969.0408488736264, 957.1250542973365, 965.8073153328547, 964.0675963529577, 966.5790313033011, 964.9667096041716, 985.1409310238769, 981.3279186713171, 999.8039115554617, 1004.6936779500052, 987.286498665106, 987.9323765025895, 980.6632784393958, …	13.010405711903	[]	[]	31	965.1472125706	5.0236605110833	-97.0041509976	15.8034388914
BOX_115_041_37	MEX	North America	Mexico	0.76185214644558	0.17654062814226	True	31	[1.00207396456, 2.00141002211, 3.00074607966, 4.00008213721, 5.00215610177, 6.00149215932, 8.00016427442, 9.00223823898, 10.0015742965, 11.0009103541, 12.0002464116, 13.0023203762, 14.0016564337, 15.0009924913, 16.0003285488, 17.0024025134, 18.0017385709, 19.0010746285, 20.0004106861, 21.0024846506, 22.0018207082, 23.0011567657, 24.0004928233, 25.0025667878, 26.0019028454, 27.0012389029, 28.00057…	[936.5168622076606, 973.2437572332805, 941.0590178307187, 943.8642788060299, 938.7733971658676, 954.3579670973629, 930.9849788636361, 941.1957050223629, 949.1383890561824, 945.9948058708378, 950.5729660113249, 947.2309132865829, 944.8755507312421, 946.1938888635553, 955.2274932671301, 955.7924428645495, 972.0680611623806, 959.203415821838, 957.4867080959629, 964.2014550268666, 953.2199774396427, …	8.3699450768873	[]	[1]	31	939.87959928961	3.4396713790782	-96.9998017864	15.802359411
BOX_115_041_38	MEX	North America	Mexico	0.85468584979451	0.16960452540513	True	31	[1.00207396456, 2.00141002211, 3.00074607966, 4.00008213721, 5.00215610177, 6.00149215932, 8.00016427442, 9.00223823898, 10.0015742965, 11.0009103541, 12.0002464116, 13.0023203762, 14.0016564337, 15.0009924913, 16.0003285488, 17.0024025134, 18.0017385709, 19.0010746285, 20.0004106861, 21.0024846506, 22.0018207082, 23.0011567657, 24.0004928233, 25.0025667878, 26.0019028454, 27.0012389029, 28.00057…	[922.3523699582768, 948.9635941879989, 920.5763728140244, 919.6432104044347, 921.6001478675456, 931.646505939943, 913.6664195872848, 922.0683789447386, 929.5654987880874, 922.434616452351, 932.3934543664911, 931.6123527254775, 929.007055064993, 923.3060169919214, 927.4077333329477, 930.5654096695247, 949.5296059447052, 932.9155490146111, 932.1655274869073, 944.3845276113472, 932.7685504956399, 94…	8.0410987047935	[]	[1]	31	918.60094470305	3.3045301536895	-96.9954525738	15.8012799303
BOX_115_041_39	MEX	North America	Mexico	0.7479772285468	0.14212413316164	True	31	[1.00207396456, 2.00141002211, 3.00074607966, 4.00008213721, 5.00215610177, 6.00149215932, 8.00016427442, 9.00223823898, 10.0015742965, 11.0009103541, 12.0002464116, 13.0023203762, 14.0016564337, 15.0009924913, 16.0003285488, 17.0024025134, 18.0017385709, 19.0010746285, 20.0004106861, 21.0024846506, 22.0018207082, 23.0011567657, 24.0004928233, 25.0025667878, 26.0019028454, 27.0012389029, 28.00057…	[922.015198107396, 949.1371623553478, 925.7292942991078, 924.2898349794233, 926.2323306185766, 933.8424903058667, 921.8238329495612, 926.5420509982918, 934.8346269439513, 940.1007208028262, 938.0842801730735, 936.7667233812867, 931.187987393792, 929.0957217853786, 931.6833379424363, 941.9264158420965, 951.7900796797613, 944.8681210441177, 935.8157675813906, 943.5588424922674, 943.8231360775732, 9…	6.7382297236329	[]	[1]	31	924.87711311561	2.7691093639629	-96.9911033598	15.8002004492
BOX_115_041_40	MEX	North America	Mexico	0.69201273651275	0.147177842012	True	31	[1.00207396456, 2.00141002211, 3.00074607966, 4.00008213721, 5.00215610177, 6.00149215932, 8.00016427442, 9.00223823898, 10.0015742965, 11.0009103541, 12.0002464116, 13.0023203762, 14.0016564337, 15.0009924913, 16.0003285488, 17.0024025134, 18.0017385709, 19.0010746285, 20.0004106861, 21.0024846506, 22.0018207082, 23.0011567657, 24.0004928233, 25.0025667878, 26.0019028454, 27.0012389029, 28.00057…	[914.1510237228404, 940.8887991982057, 916.4438279572606, 915.2326278693324, 910.0054958674708, 926.3667433967664, 908.3987616174979, 917.6532472333458, 925.8210132712242, 930.043943800538, 926.4628059836097, 922.3195505854873, 921.2194380899556, 919.9140120940119, 915.1738584026118, 927.1630501793907, 935.638912484859, 928.2392046103319, 924.5196375642009, 933.5386381371563, 934.3653642779537, 9…	6.9778317927442	[]	[1]	31	914.19024320601	2.867574800041	-96.9867541443	15.7991209677
BOX_115_027_1	MEX	North America	Mexico	-0.46493247068412	0.16478870260376	True	32	[0.0, 1.00207396456, 2.00141002211, 3.00074607966, 5.00215610177, 6.00149215932, 7.00082821687, 8.00016427442, 9.00223823898, 10.0015742965, 11.0009103541, 12.0002464116, 13.0023203762, 14.0016564337, 15.0009924913, 16.0003285488, 17.0024025134, 18.0017385709, 19.0010746285, 20.0004106861, 21.0024846506, 22.0018207082, 23.0011567657, 24.0004928233, 25.0025667878, 26.0019028454, 27.0012389029, 28.…	[902.1201682075293, 917.1425871995992, 921.8563930238855, 900.0021158082671, 928.8783358168062, 926.8674620550322, 895.8005583170757, 877.3812728344949, 888.326815800956, 908.4916837120352, 905.9465822126839, 898.9199621829597, 909.012339204831, 899.2681701790563, 907.0357079639693, 893.7824310930783, 903.4766576342665, 910.8697080380223, 897.0534741820661, 901.550161378376, 899.1149424457436, 89…	8.3902575725509	[]	[7]	32	911.31051682224	3.1547456357742	-99.3708463099	16.6659597506
BOX_115_027_2	MEX	North America	Mexico	-0.35308801370834	0.20009923221756	True	32	[0.0, 1.00207396456, 2.00141002211, 3.00074607966, 5.00215610177, 6.00149215932, 7.00082821687, 8.00016427442, 9.00223823898, 10.0015742965, 11.0009103541, 12.0002464116, 13.0023203762, 14.0016564337, 15.0009924913, 16.0003285488, 17.0024025134, 18.0017385709, 19.0010746285, 20.0004106861, 21.0024846506, 22.0018207082, 23.0011567657, 24.0004928233, 25.0025667878, 26.0019028454, 27.0012389029, 28.…	[902.530151199083, 919.0728811527629, 922.839340376838, 912.391200685074, 933.2608415877652, 934.6056797176047, 894.1483037287676, 884.1652250081611, 893.4270702254702, 912.7234040694818, 915.0360414944073, 899.7480916107718, 906.1304765830128, 907.472585231039, 908.6344117820998, 901.5878939685625, 905.3086602088089, 917.0552158609205, 894.3198270278544, 899.3543263512798, 902.2696318273868, 903…	10.331492353886	[]	[]	32	912.66429027036	3.7810117596152	-99.3664446708	16.6651029838
BOX_115_027_3	MEX	North America	Mexico	-0.35468644806091	0.21609217501503	True	32	[0.0, 1.00207396456, 2.00141002211, 3.00074607966, 5.00215610177, 6.00149215932, 7.00082821687, 8.00016427442, 9.00223823898, 10.0015742965, 11.0009103541, 12.0002464116, 13.0023203762, 14.0016564337, 15.0009924913, 16.0003285488, 17.0024025134, 18.0017385709, 19.0010746285, 20.0004106861, 21.0024846506, 22.0018207082, 23.0011567657, 24.0004928233, 25.0025667878, 26.0019028454, 27.0012389029, 28.…	[890.7009840507549, 920.847405186559, 911.7102193160273, 893.7004435860675, 924.5983087619533, 925.7225989930713, 882.8464220664143, 874.6188907042504, 883.9418850493132, 901.583309679709, 901.9808750642742, 894.4003059068788, 894.9830816068791, 888.8404374532502, 897.3123137103369, 888.137242779307, 898.312499093624, 902.3509367710589, 879.0368895095598, 885.9254943714827, 897.6849721489017, 895…	11.157237084687	[]	[]	32	902.19309888009	4.0832093880508	-99.3620716379	16.6641210498
BOX_115_027_4	MEX	North America	Mexico	-0.30735558939446	0.16443515245685	True	32	[0.0, 1.00207396456, 2.00141002211, 3.00074607966, 5.00215610177, 6.00149215932, 7.00082821687, 8.00016427442, 9.00223823898, 10.0015742965, 11.0009103541, 12.0002464116, 13.0023203762, 14.0016564337, 15.0009924913, 16.0003285488, 17.0024025134, 18.0017385709, 19.0010746285, 20.0004106861, 21.0024846506, 22.0018207082, 23.0011567657, 24.0004928233, 25.0025667878, 26.0019028454, 27.0012389029, 28.…	[884.5141942209996, 897.2242728544309, 901.1992464888607, 881.2200564588956, 914.1266531257083, 919.2263383674626, 870.396021551579, 883.4384488465563, 873.8262556385487, 890.7101786999938, 892.2159813609791, 880.7898062172568, 883.5017806376449, 884.3436604646037, 888.7573691052733, 878.0772285650555, 889.198849664013, 888.9683777360353, 872.3866985203646, 880.5896510800246, 885.4129405831193, 8…	8.3136130937142	[]	[5]	32	890.22845991562	3.151852197869	-99.3576990852	16.6631370333
BOX_115_027_5	MEX	North America	Mexico	-0.25308874806144	0.18267590089043	True	32	[0.0, 1.00207396456, 2.00141002211, 3.00074607966, 5.00215610177, 6.00149215932, 7.00082821687, 8.00016427442, 9.00223823898, 10.0015742965, 11.0009103541, 12.0002464116, 13.0023203762, 14.0016564337, 15.0009924913, 16.0003285488, 17.0024025134, 18.0017385709, 19.0010746285, 20.0004106861, 21.0024846506, 22.0018207082, 23.0011567657, 24.0004928233, 25.0025667878, 26.0019028454, 27.0012389029, 28.…	[878.0788728025142, 892.3401636095305, 891.2513627586624, 874.9256824168591, 909.5452641344582, 912.3175744040635, 861.6389246353817, 854.9442675289931, 870.9396317322589, 878.9675262129812, 882.018038437572, 875.2093385323257, 876.3561182432854, 872.5705790105899, 875.9961897375496, 870.4181005362284, 877.9671645046192, 876.9041500646675, 863.3736545408451, 868.4357512248055, 877.2913807067639, …	9.2358404681917	[]	[5]	32	880.51027737199	3.5014865327009	-99.3533265313	16.6621530165
BOX_115_027_6	MEX	North America	Mexico	-0.29495269438111	0.16359944626505	True	32	[0.0, 1.00207396456, 2.00141002211, 3.00074607966, 5.00215610177, 6.00149215932, 7.00082821687, 8.00016427442, 9.00223823898, 10.0015742965, 11.0009103541, 12.0002464116, 13.0023203762, 14.0016564337, 15.0009924913, 16.0003285488, 17.0024025134, 18.0017385709, 19.0010746285, 20.0004106861, 21.0024846506, 22.0018207082, 23.0011567657, 24.0004928233, 25.0025667878, 26.0019028454, 27.0012389029, 28.…	[869.7808858292416, 888.5804997518172, 882.9432563522004, 869.6644732799546, 892.1602823122337, 898.4601897511944, 856.679493511822, 848.1356703635813, 861.4671939897382, 872.7286271969383, 877.9943150575143, 870.020883394219, 868.3526929199656, 866.5132075034732, 865.610941669823, 858.0155186163834, 870.4212425677305, 870.2056837274984, 862.1447492798171, 860.8940347150944, 864.3644017905001, 86…	8.2713582700811	[]	[5]	32	873.25283268302	3.1358335667218	-99.3489539762	16.6611689994
BOX_115_027_7	MEX	North America	Mexico	-0.40675420974791	0.18180438744265	True	32	[0.0, 1.00207396456, 2.00141002211, 3.00074607966, 5.00215610177, 6.00149215932, 7.00082821687, 8.00016427442, 9.00223823898, 10.0015742965, 11.0009103541, 12.0002464116, 13.0023203762, 14.0016564337, 15.0009924913, 16.0003285488, 17.0024025134, 18.0017385709, 19.0010746285, 20.0004106861, 21.0024846506, 22.0018207082, 23.0011567657, 24.0004928233, 25.0025667878, 26.0019028454, 27.0012389029, 28.…	[862.9394604734193, 875.8680066611798, 881.6353428610396, 861.5258146478408, 886.594602129297, 889.5163996091038, 849.505914117285, 843.5988258012328, 852.8235338884616, 867.4931532265405, 864.0205191165359, 862.6817733876846, 859.6494237829064, 861.8497068604993, 859.8079097704197, 851.7873281372696, 863.6366495637299, 866.1791779302317, 855.305146557658, 857.2759370458634, 860.7224931257789, 85…	9.3868963222823	[]	[]	32	868.70912048841	3.4353182182549	-99.34458142	16.660184982
BOX_115_027_8	MEX	North America	Mexico	-0.42746087307728	0.19350357118181	True	32	[0.0, 1.00207396456, 2.00141002211, 3.00074607966, 5.00215610177, 6.00149215932, 7.00082821687, 8.00016427442, 9.00223823898, 10.0015742965, 11.0009103541, 12.0002464116, 13.0023203762, 14.0016564337, 15.0009924913, 16.0003285488, 17.0024025134, 18.0017385709, 19.0010746285, 20.0004106861, 21.0024846506, 22.0018207082, 23.0011567657, 24.0004928233, 25.0025667878, 26.0019028454, 27.0012389029, 28.…	[856.6310182232764, 870.3746208865841, 875.0254324351861, 852.3886940496379, 882.1151630010169, 883.3907272415264, 843.7233142559999, 834.3540038469225, 842.8455443742534, 859.969096828145, 859.3470698636809, 849.4750128408076, 856.1689994065395, 848.1141338560238, 853.1988762167641, 849.8193307538904, 853.7096576213463, 855.4651607706277, 852.5484229775732, 850.4838990031434, 852.5122217652155, …	9.9909464096115	[]	[]	32	861.64839352237	3.6563821638661	-99.3402088626	16.6592009644
BOX_115_027_9	MEX	North America	Mexico	-0.43411766885052	0.15227745160916	True	32	[0.0, 1.00207396456, 2.00141002211, 3.00074607966, 5.00215610177, 6.00149215932, 7.00082821687, 8.00016427442, 9.00223823898, 10.0015742965, 11.0009103541, 12.0002464116, 13.0023203762, 14.0016564337, 15.0009924913, 16.0003285488, 17.0024025134, 18.0017385709, 19.0010746285, 20.0004106861, 21.0024846506, 22.0018207082, 23.0011567657, 24.0004928233, 25.0025667878, 26.0019028454, 27.0012389029, 28.…	[852.3064368994426, 870.8934425418639, 870.0219881227637, 850.7422733735831, 871.801901209508, 883.1589657669963, 836.5369516626101, 826.8480623552822, 837.6476377360902, 854.1716384796991, 856.3936379734913, 846.5461463349861, 850.3805678692856, 846.9786385985585, 850.6695651006796, 845.9642876082717, 852.8221353531596, 849.0771622054189, 840.5499118036527, 844.9555843855798, 848.8725758204985, …	7.5789411500846	[]	[5, 7]	32	857.25981581033	2.9587154665123	-99.335836304	16.6582169465
BOX_115_027_10	MEX	North America	Mexico	-0.499030121484	0.1955353474054	True	32	[0.0, 1.00207396456, 2.00141002211, 3.00074607966, 5.00215610177, 6.00149215932, 7.00082821687, 8.00016427442, 9.00223823898, 10.0015742965, 11.0009103541, 12.0002464116, 13.0023203762, 14.0016564337, 15.0009924913, 16.0003285488, 17.0024025134, 18.0017385709, 19.0010746285, 20.0004106861, 21.0024846506, 22.0018207082, 23.0011567657, 24.0004928233, 25.0025667878, 26.0019028454, 27.0012389029, 28.…	[849.694789925645, 863.9410786859588, 866.3989447733505, 851.5864325408654, 862.7839999569634, 868.8853318261391, 828.4224595770685, 822.3349132441598, 830.9655813526264, 849.196553121893, 852.0650917697018, 839.6053750410279, 843.0761207294639, 840.6487432927614, 848.0979733404123, 841.2965198328012, 844.4355368965269, 848.0728881145573, 832.3236578484126, 845.6498501601317, 844.3317648323498, 8…	10.095851089174	[]	[]	32	852.72077105999	3.6947739082693	-99.3314637442	16.6572329284
BOX_115_027_11	MEX	North America	Mexico	-0.59167791212472	0.1639704042032	True	32	[0.0, 1.00207396456, 2.00141002211, 3.00074607966, 5.00215610177, 6.00149215932, 7.00082821687, 8.00016427442, 9.00223823898, 10.0015742965, 11.0009103541, 12.0002464116, 13.0023203762, 14.0016564337, 15.0009924913, 16.0003285488, 17.0024025134, 18.0017385709, 19.0010746285, 20.0004106861, 21.0024846506, 22.0018207082, 23.0011567657, 24.0004928233, 25.0025667878, 26.0019028454, 27.0012389029, 28.…	[848.7610047197696, 860.232229323895, 863.515508121747, 847.8280382588018, 861.978175114573, 858.810089885332, 830.8201238800848, 818.7955928107147, 824.4424717628657, 844.9284858361514, 849.1445887471735, 837.0549699318303, 845.8960706661294, 839.5173545890539, 843.4023454636905, 834.8838829814392, 846.9181337872943, 848.9736540925422, 833.1800242255271, 834.9131893592468, 840.1643438391661, 838…	8.348594032771	[]	[7]	32	852.26494521244	3.1390798741618	-99.3270911833	16.65624891
BOX_115_027_12	MEX	North America	Mexico	-0.52147754999723	0.15994551616402	True	32	[0.0, 1.00207396456, 2.00141002211, 3.00074607966, 5.00215610177, 6.00149215932, 7.00082821687, 8.00016427442, 9.00223823898, 10.0015742965, 11.0009103541, 12.0002464116, 13.0023203762, 14.0016564337, 15.0009924913, 16.0003285488, 17.0024025134, 18.0017385709, 19.0010746285, 20.0004106861, 21.0024846506, 22.0018207082, 23.0011567657, 24.0004928233, 25.0025667878, 26.0019028454, 27.0012389029, 28.…	[844.5332830932516, 851.0135488991148, 859.7993283075866, 845.1926306322576, 863.677753681533, 861.206594057433, 829.7689496820121, 820.5429726821054, 823.269885166701, 848.2998659095065, 852.8858337656562, 837.4852114267626, 845.1631124870825, 841.9691601194932, 843.9479050849045, 834.2622630097691, 840.8870397077312, 847.0678467894077, 836.4209235447847, 833.8762223113458, 840.5416412850718, 83…	8.1436656742967	[]	[7]	32	850.43975107751	3.0620270070483	-99.3227186211	16.6552648913
BOX_115_027_13	MEX	North America	Mexico	-0.65686429370802	0.1577684296741	True	32	[0.0, 1.00207396456, 2.00141002211, 3.00074607966, 5.00215610177, 6.00149215932, 7.00082821687, 8.00016427442, 9.00223823898, 10.0015742965, 11.0009103541, 12.0002464116, 13.0023203762, 14.0016564337, 15.0009924913, 16.0003285488, 17.0024025134, 18.0017385709, 19.0010746285, 20.0004106861, 21.0024846506, 22.0018207082, 23.0011567657, 24.0004928233, 25.0025667878, 26.0019028454, 27.0012389029, 28.…	[847.4607278208617, 853.7254689476115, 862.6393891855657, 852.735436053346, 863.3967794738979, 861.733902286466, 828.4886156154746, 815.5294663442769, 831.1011371152738, 849.6902865586255, 861.7168058437287, 840.2068086805733, 845.2324088372868, 840.0006784994433, 840.1069670682886, 837.0794252765618, 851.7501588845834, 844.701982108409, 836.0652747948708, 832.6133101862366, 839.7030754565666, 83…	8.0328190155855	[]	[7]	32	853.82723089525	3.0203482527495	-99.3183460579	16.6542808723
BOX_115_027_14	MEX	North America	Mexico	-0.72989715931888	0.15465175191405	True	32	[0.0, 1.00207396456, 2.00141002211, 3.00074607966, 5.00215610177, 6.00149215932, 7.00082821687, 8.00016427442, 9.00223823898, 10.0015742965, 11.0009103541, 12.0002464116, 13.0023203762, 14.0016564337, 15.0009924913, 16.0003285488, 17.0024025134, 18.0017385709, 19.0010746285, 20.0004106861, 21.0024846506, 22.0018207082, 23.0011567657, 24.0004928233, 25.0025667878, 26.0019028454, 27.0012389029, 28.…	[274.33629183652084, 288.29088177014677, 296.4925031686065, 286.392976408176, 292.9935783817614, 294.6043949021173, 263.73872472530576, 251.19506245540651, 261.7929842798607, 278.6639253483357, 283.8546209585745, 266.3429676236203, 278.68600306220344, 271.35924422482276, 274.4938377819163, 260.711947137942, 278.5923927795206, 276.1123889400481, 268.915647770631, 267.38969586154724, 267.1355440627…	7.8741325572232	[]	[7]	32	285.32656369518	2.9606819302053	-99.3140875398	16.6533225186
BOX_115_027_15	MEX	North America	Mexico	-0.71386485633466	0.1604039976907	True	32	[0.0, 1.00207396456, 2.00141002211, 3.00074607966, 5.00215610177, 6.00149215932, 7.00082821687, 8.00016427442, 9.00223823898, 10.0015742965, 11.0009103541, 12.0002464116, 13.0023203762, 14.0016564337, 15.0009924913, 16.0003285488, 17.0024025134, 18.0017385709, 19.0010746285, 20.0004106861, 21.0024846506, 22.0018207082, 23.0011567657, 24.0004928233, 25.0025667878, 26.0019028454, 27.0012389029, 28.…	[848.583260055038, 860.715451769013, 873.3509346332384, 855.2683250883019, 863.5670277681807, 868.7501196158274, 836.3366822922019, 823.9296277191758, 836.152651203215, 853.7162477131702, 855.1086413498347, 841.7128661024248, 843.7154114642638, 844.2981749662476, 846.914538533925, 841.2035066933028, 847.7951706888967, 849.8412098493163, 845.0951086729493, 839.0362062221996, 845.8703975241123, 848…	8.1670082504774	[]	[7]	32	858.44804049079	3.0708038120815	-99.3096009277	16.6523128337
BOX_115_027_16	MEX	North America	Mexico	-0.66580906238148	0.14809067655872	True	32	[0.0, 1.00207396456, 2.00141002211, 3.00074607966, 5.00215610177, 6.00149215932, 7.00082821687, 8.00016427442, 9.00223823898, 10.0015742965, 11.0009103541, 12.0002464116, 13.0023203762, 14.0016564337, 15.0009924913, 16.0003285488, 17.0024025134, 18.0017385709, 19.0010746285, 20.0004106861, 21.0024846506, 22.0018207082, 23.0011567657, 24.0004928233, 25.0025667878, 26.0019028454, 27.0012389029, 28.…	[854.3042225170194, 859.3253748713762, 869.2767148337527, 859.5510596503019, 870.492790557105, 884.7233841505127, 840.4829688067902, 828.7569210063235, 837.2487700355363, 861.7210267124585, 858.114458240151, 846.3755683359452, 853.8229818628141, 848.8346326504301, 852.8388833359115, 846.6019544161614, 852.3563595749418, 858.6694458284724, 847.4706553822193, 847.193274924748, 848.0540572679969, 84…	7.3705647656875	[]	[5, 7]	32	860.94713419878	2.8773675818213	-99.3052283609	16.6513288139
BOX_115_027_17	MEX	North America	Mexico	-0.86198735862663	0.15814880888197	True	32	[0.0, 1.00207396456, 2.00141002211, 3.00074607966, 5.00215610177, 6.00149215932, 7.00082821687, 8.00016427442, 9.00223823898, 10.0015742965, 11.0009103541, 12.0002464116, 13.0023203762, 14.0016564337, 15.0009924913, 16.0003285488, 17.0024025134, 18.0017385709, 19.0010746285, 20.0004106861, 21.0024846506, 22.0018207082, 23.0011567657, 24.0004928233, 25.0025667878, 26.0019028454, 27.0012389029, 28.…	[859.4220846353059, 868.1099294285478, 878.5655599405641, 867.3137683969152, 878.0654233673148, 877.768704141281, 846.8906668441323, 833.6824732185705, 845.4546717371168, 857.9740604644037, 862.8323785258489, 846.5977294433849, 849.9490836424267, 855.945273964666, 856.9719826200932, 847.9920308618897, 855.8622286260156, 858.6754095195276, 852.4808881999849, 843.4240490498621, 855.6155227393833, 8…	8.0521868904347	[]	[7]	32	868.48130173352	3.0276303446516	-99.3008557929	16.6503447939
BOX_115_027_18	MEX	North America	Mexico	-0.87122350778315	0.16852468435684	True	32	[0.0, 1.00207396456, 2.00141002211, 3.00074607966, 5.00215610177, 6.00149215932, 7.00082821687, 8.00016427442, 9.00223823898, 10.0015742965, 11.0009103541, 12.0002464116, 13.0023203762, 14.0016564337, 15.0009924913, 16.0003285488, 17.0024025134, 18.0017385709, 19.0010746285, 20.0004106861, 21.0024846506, 22.0018207082, 23.0011567657, 24.0004928233, 25.0025667878, 26.0019028454, 27.0012389029, 28.…	[867.6569760666614, 876.3217363961503, 887.2572609282226, 874.5392797742556, 884.8985115477777, 888.6766211632772, 855.4494365708123, 849.593590956372, 851.972477340205, 866.0874667200568, 872.048696408478, 858.4506034605911, 862.4526745065025, 859.3123869561539, 863.0577933987387, 859.3325474190524, 863.6254180597908, 861.841047156089, 848.1813993346627, 854.0212901242502, 861.303398709811, 856.…	8.7012396397439	[]	[]	32	875.2416181886	3.184388920444	-99.2964832238	16.6493607737
BOX_115_027_19	MEX	North America	Mexico	-1.034897523597	0.20896171402258	True	32	[0.0, 1.00207396456, 2.00141002211, 3.00074607966, 5.00215610177, 6.00149215932, 7.00082821687, 8.00016427442, 9.00223823898, 10.0015742965, 11.0009103541, 12.0002464116, 13.0023203762, 14.0016564337, 15.0009924913, 16.0003285488, 17.0024025134, 18.0017385709, 19.0010746285, 20.0004106861, 21.0024846506, 22.0018207082, 23.0011567657, 24.0004928233, 25.0025667878, 26.0019028454, 27.0012389029, 28.…	[868.439662919556, 887.1746531577113, 896.7812721885631, 877.8292432445934, 880.0613291918298, 892.5149592081967, 858.7625139839649, 849.619022576068, 848.9813276586829, 871.7947493197945, 878.7263370514532, 858.4641094522173, 863.7880877475709, 843.5803778981705, 853.5734931544824, 851.236430221065, 866.3983715986324, 870.5445427015933, 858.87316873877, 862.9344994852132, 865.7069368052523, 850.…	10.78907791206	[]	[]	32	878.4898574372	3.9484742830572	-99.2921106534	16.6483767532
BOX_115_027_20	MEX	North America	Mexico	-2.3517793840837	0.67837918866084	True	32	[0.0, 1.00207396456, 2.00141002211, 3.00074607966, 5.00215610177, 6.00149215932, 7.00082821687, 8.00016427442, 9.00223823898, 10.0015742965, 11.0009103541, 12.0002464116, 13.0023203762, 14.0016564337, 15.0009924913, 16.0003285488, 17.0024025134, 18.0017385709, 19.0010746285, 20.0004106861, 21.0024846506, 22.0018207082, 23.0011567657, 24.0004928233, 25.0025667878, 26.0019028454, 27.0012389029, 28.…	[675.7398785912005, 740.7596992073419, 763.8426866304329, 748.7838422987601, 721.1377889040842, 721.097189343402, 734.4433644335394, 695.4209099794656, 649.1423535019347, 724.7618854807687, 715.8176818468303, 645.236858825828, 629.2717553837692, 602.4409814462301, 642.7005667024542, 609.762268204357, 702.6424016157008, 710.6852799952079, 680.7996451021327, 707.4109486380106, 660.1121386373912, 64…	35.025968037375	[]	[]	32	717.34948124388	12.818438108726	-99.2883802481	16.647537248
BOX_115_027_21	MEX	North America	Mexico	-1.3232562183226	0.23014873615394	True	32	[0.0, 1.00207396456, 2.00141002211, 3.00074607966, 5.00215610177, 6.00149215932, 7.00082821687, 8.00016427442, 9.00223823898, 10.0015742965, 11.0009103541, 12.0002464116, 13.0023203762, 14.0016564337, 15.0009924913, 16.0003285488, 17.0024025134, 18.0017385709, 19.0010746285, 20.0004106861, 21.0024846506, 22.0018207082, 23.0011567657, 24.0004928233, 25.0025667878, 26.0019028454, 27.0012389029, 28.…	[170.60204879975097, 183.85919023939374, 191.14824666250996, 164.0699721810094, 193.35124140211727, 178.2981040917546, 160.26794736138385, 139.51328197426318, 142.11171662664486, 160.21403616671026, 168.99249127179945, 155.37052014494506, 159.012579128976, 151.049048585765, 145.97292148560263, 141.7344689993246, 166.1579860292917, 158.56816046174146, 152.0940961253615, 150.34180957270053, 159.434…	11.883003125513	[]	[]	32	175.81335012766	4.3488175590977	-99.283211416	16.6463740336
BOX_115_027_22	MEX	North America	Mexico	-1.2110992169956	0.14701595349292	True	32	[0.0, 1.00207396456, 2.00141002211, 3.00074607966, 5.00215610177, 6.00149215932, 7.00082821687, 8.00016427442, 9.00223823898, 10.0015742965, 11.0009103541, 12.0002464116, 13.0023203762, 14.0016564337, 15.0009924913, 16.0003285488, 17.0024025134, 18.0017385709, 19.0010746285, 20.0004106861, 21.0024846506, 22.0018207082, 23.0011567657, 24.0004928233, 25.0025667878, 26.0019028454, 27.0012389029, 28.…	[187.15905673279482, 192.2830892292697, 202.88939275326828, 180.30475491680272, 203.3354224150977, 189.64950528523303, 167.8769108946581, 154.87171080207062, 169.60688426225525, 176.86339048480264, 186.34034744721765, 172.900994171383, 183.75611123068208, 175.82879572601155, 170.05399010588545, 160.68950726668527, 175.82092337911035, 168.52084434529533, 160.95571831697333, 161.31023631898603, 162…	7.4853542039601	[]	[7]	32	191.65950505109	2.8145008549425	-99.2789277777	16.6454100267
BOX_115_027_23	MEX	North America	Mexico	-1.201685576279	0.13791413992257	True	32	[0.0, 1.00207396456, 2.00141002211, 3.00074607966, 5.00215610177, 6.00149215932, 7.00082821687, 8.00016427442, 9.00223823898, 10.0015742965, 11.0009103541, 12.0002464116, 13.0023203762, 14.0016564337, 15.0009924913, 16.0003285488, 17.0024025134, 18.0017385709, 19.0010746285, 20.0004106861, 21.0024846506, 22.0018207082, 23.0011567657, 24.0004928233, 25.0025667878, 26.0019028454, 27.0012389029, 28.…	[201.35854912614272, 207.96808733640032, 219.23151335566365, 200.86403670937466, 217.56131786552223, 214.60576384158162, 192.350673733856, 170.54883013289168, 191.25838042529594, 189.86809039506755, 200.92996044611218, 194.4130636692087, 203.30006311688393, 194.5316309215456, 191.83190938384777, 182.6459937856873, 186.65308921415757, 184.62806614763744, 175.9652375470339, 172.51719017457646, 190.…	7.0219329118045	[]	[7]	32	209.71229347505	2.640254022987	-99.2749529735	16.6444516184
BOX_115_027_24	MEX	North America	Mexico	-1.1973520386571	0.10843633347052	True	32	[0.0, 1.00207396456, 2.00141002211, 3.00074607966, 5.00215610177, 6.00149215932, 7.00082821687, 8.00016427442, 9.00223823898, 10.0015742965, 11.0009103541, 12.0002464116, 13.0023203762, 14.0016564337, 15.0009924913, 16.0003285488, 17.0024025134, 18.0017385709, 19.0010746285, 20.0004106861, 21.0024846506, 22.0018207082, 23.0011567657, 24.0004928233, 25.0025667878, 26.0019028454, 27.0012389029, 28.…	[202.60370029071407, 212.94488141166002, 220.63453955966244, 197.11397923218763, 217.44185639746948, 213.63296050582576, 199.80266378103937, 171.750432625758, 200.5106051316289, 196.16567370862862, 204.46522017493723, 202.82919738215568, 197.92491398077757, 206.11182145267827, 196.6017261537048, 187.87267965610783, 198.23751182292256, 186.80384061546903, 184.5463612754944, 185.06678622168548, 190…	5.521062969573	[]	[7]	32	213.31261671228	2.0759253597784	-99.2704030514	16.6433377261
BOX_115_027_25	MEX	North America	Mexico	-1.0420541428824	0.10480565729917	True	32	[0.0, 1.00207396456, 2.00141002211, 3.00074607966, 5.00215610177, 6.00149215932, 7.00082821687, 8.00016427442, 9.00223823898, 10.0015742965, 11.0009103541, 12.0002464116, 13.0023203762, 14.0016564337, 15.0009924913, 16.0003285488, 17.0024025134, 18.0017385709, 19.0010746285, 20.0004106861, 21.0024846506, 22.0018207082, 23.0011567657, 24.0004928233, 25.0025667878, 26.0019028454, 27.0012389029, 28.…	[238.2010999996429, 249.03558341546045, 257.3314311520901, 233.77671279736725, 248.64983082227621, 252.87523649315577, 238.73772793496516, 212.23126580703388, 238.09902629882075, 237.53409538304587, 246.01180568051078, 240.31553841453535, 238.55231512846603, 235.4204684484648, 232.56743307586075, 225.65133774692114, 228.84610779866736, 221.67375423949787, 224.56616370062616, 227.36717039004427, 2…	5.3362062567998	[]	[7]	32	248.97443066842	2.0064190415908	-99.2658366069	16.6422197889
BOX_115_027_26	MEX	North America	Mexico	-1.1092974642327	0.11801359139933	True	32	[0.0, 1.00207396456, 2.00141002211, 3.00074607966, 5.00215610177, 6.00149215932, 7.00082821687, 8.00016427442, 9.00223823898, 10.0015742965, 11.0009103541, 12.0002464116, 13.0023203762, 14.0016564337, 15.0009924913, 16.0003285488, 17.0024025134, 18.0017385709, 19.0010746285, 20.0004106861, 21.0024846506, 22.0018207082, 23.0011567657, 24.0004928233, 25.0025667878, 26.0019028454, 27.0012389029, 28.…	[937.6173567832861, 945.6997849256069, 952.5397675564651, 929.3168426855954, 947.5411449080884, 953.3863747636433, 936.6128676783997, 915.4262310994933, 936.6115228778899, 931.3870676380141, 937.6050629900232, 934.21057701288, 935.5979166085132, 935.3195279717703, 937.9399464408019, 925.2547157713628, 925.5745738665153, 930.4705103211361, 924.2729330453609, 914.5324075728677, 924.1640378143778, 9…	6.0086917768656	[]	[7]	32	946.74528283228	2.2592742445857	-99.2615820535	16.6411782075
BOX_115_027_27	MEX	North America	Mexico	-1.2640955473417	0.11348176032476	True	32	[0.0, 1.00207396456, 2.00141002211, 3.00074607966, 5.00215610177, 6.00149215932, 7.00082821687, 8.00016427442, 9.00223823898, 10.0015742965, 11.0009103541, 12.0002464116, 13.0023203762, 14.0016564337, 15.0009924913, 16.0003285488, 17.0024025134, 18.0017385709, 19.0010746285, 20.0004106861, 21.0024846506, 22.0018207082, 23.0011567657, 24.0004928233, 25.0025667878, 26.0019028454, 27.0012389029, 28.…	[942.9798737699393, 955.7796331757726, 960.1212271094491, 936.0149293696871, 945.5771567480593, 958.6803108301056, 940.7328330527827, 922.1363659755293, 939.6335979185636, 934.2964654733391, 942.5465270322514, 936.6229642440485, 936.5478412848012, 934.0333090811122, 933.3880555038791, 927.4485136798427, 924.6056846762311, 935.2479951543429, 924.1414987011743, 915.6694100243737, 926.7589426629065,…	5.7779522451283	[]	[7]	32	951.41819181754	2.1725160422405	-99.2572302918	16.6401128279
BOX_115_027_28	MEX	North America	Mexico	-1.2663119492534	0.093751122232865	True	32	[0.0, 1.00207396456, 2.00141002211, 3.00074607966, 5.00215610177, 6.00149215932, 7.00082821687, 8.00016427442, 9.00223823898, 10.0015742965, 11.0009103541, 12.0002464116, 13.0023203762, 14.0016564337, 15.0009924913, 16.0003285488, 17.0024025134, 18.0017385709, 19.0010746285, 20.0004106861, 21.0024846506, 22.0018207082, 23.0011567657, 24.0004928233, 25.0025667878, 26.0019028454, 27.0012389029, 28.…	[951.2610564801331, 954.4618965398014, 963.5361368436016, 940.7180326435507, 953.2177604263655, 958.9915575834746, 949.5423575783349, 925.363756436804, 946.9330650748816, 940.6073555199288, 944.7410016171426, 939.2108977037404, 938.759729610159, 940.9985172961299, 937.6069868785078, 930.7454151434274, 935.4858606956683, 933.262987151037, 924.9972997227887, 922.4500612705731, 928.8310962781001, 92…	4.7733619591904	[]	[7]	32	956.11944778247	1.7947890049463	-99.2528785286	16.6390474481
BOX_115_027_29	MEX	North America	Mexico	-1.1811950790604	0.094667435053498	True	32	[0.0, 1.00207396456, 2.00141002211, 3.00074607966, 5.00215610177, 6.00149215932, 7.00082821687, 8.00016427442, 9.00223823898, 10.0015742965, 11.0009103541, 12.0002464116, 13.0023203762, 14.0016564337, 15.0009924913, 16.0003285488, 17.0024025134, 18.0017385709, 19.0010746285, 20.0004106861, 21.0024846506, 22.0018207082, 23.0011567657, 24.0004928233, 25.0025667878, 26.0019028454, 27.0012389029, 28.…	[953.3379389965099, 963.8460700457081, 959.9877496117696, 942.6971008598989, 957.2539499502284, 961.2489573205156, 952.0080011170674, 925.897627650443, 945.2072630960622, 944.622023597394, 950.4774929504501, 945.8046102562096, 937.6795597677584, 944.9216803554175, 943.167053972774, 938.6126760525124, 936.9864548158555, 943.8703867952839, 930.4831747514171, 928.0860690495047, 929.4868290678621, 92…	4.820016278383	[]	[7]	32	958.73394790731	1.8123310236972	-99.248526764	16.6379820678
BOX_115_027_30	MEX	North America	Mexico	-1.1823100990033	0.094532240445527	True	32	[0.0, 1.00207396456, 2.00141002211, 3.00074607966, 5.00215610177, 6.00149215932, 7.00082821687, 8.00016427442, 9.00223823898, 10.0015742965, 11.0009103541, 12.0002464116, 13.0023203762, 14.0016564337, 15.0009924913, 16.0003285488, 17.0024025134, 18.0017385709, 19.0010746285, 20.0004106861, 21.0024846506, 22.0018207082, 23.0011567657, 24.0004928233, 25.0025667878, 26.0019028454, 27.0012389029, 28.…	[956.070928188232, 967.4273344974538, 961.1777153116332, 946.5024140307714, 960.6029669860134, 962.4687843139177, 950.3750730143523, 926.5870355349474, 948.3103403361922, 944.9792186755277, 952.8570013929882, 948.6839078974084, 948.3202423168652, 947.2012151434095, 945.9590463444262, 939.606771165297, 937.3285900386232, 945.642353597309, 931.4015373362914, 934.3348056910739, 931.8420935664286, 93…	4.8131326563002	[]	[7]	32	961.43487939589	1.8097428311955	-99.2441749979	16.6369166872
BOX_115_027_31	MEX	North America	Mexico	-1.2619810860954	0.081436955365019	True	32	[0.0, 1.00207396456, 2.00141002211, 3.00074607966, 5.00215610177, 6.00149215932, 7.00082821687, 8.00016427442, 9.00223823898, 10.0015742965, 11.0009103541, 12.0002464116, 13.0023203762, 14.0016564337, 15.0009924913, 16.0003285488, 17.0024025134, 18.0017385709, 19.0010746285, 20.0004106861, 21.0024846506, 22.0018207082, 23.0011567657, 24.0004928233, 25.0025667878, 26.0019028454, 27.0012389029, 28.…	[957.0372858865666, 962.9799749639061, 962.9188978266735, 948.5656397184272, 956.4624608848163, 961.7079291050708, 947.4177429268369, 924.5675936769179, 943.4309997631341, 942.2015025164277, 947.9452285942521, 947.1289158542892, 950.1835613491036, 947.2614786207924, 944.5276608479926, 938.9300716493848, 941.0393233545478, 938.0270773993512, 933.1585306917614, 931.6066933718638, 934.3877954576553,…	4.1463829789584	[]	[7]	32	960.74226517323	1.5590442495738	-99.2398232302	16.6358513062
BOX_115_027_32	MEX	North America	Mexico	-1.3827626631673	0.10470946141319	True	32	[0.0, 1.00207396456, 2.00141002211, 3.00074607966, 5.00215610177, 6.00149215932, 7.00082821687, 8.00016427442, 9.00223823898, 10.0015742965, 11.0009103541, 12.0002464116, 13.0023203762, 14.0016564337, 15.0009924913, 16.0003285488, 17.0024025134, 18.0017385709, 19.0010746285, 20.0004106861, 21.0024846506, 22.0018207082, 23.0011567657, 24.0004928233, 25.0025667878, 26.0019028454, 27.0012389029, 28.…	[948.342756039544, 952.1347053105069, 954.0620863577138, 943.3152527956183, 950.6492722011261, 954.0743496938466, 938.7092530026562, 919.5331495376764, 934.0715928807216, 935.5279880685715, 944.3808473888492, 940.8725945121919, 940.4382919355664, 940.1258635270815, 940.6260283484329, 932.2278901535504, 927.1651580204814, 931.4320288472402, 925.7370164341248, 912.7447356941904, 924.4796588699191, …	5.3313081075078	[]	[7]	32	953.70234528225	2.0045773303215	-99.2354714612	16.6347859249
BOX_115_027_33	MEX	North America	Mexico	-1.3375800977942	0.081134316848893	True	32	[0.0, 1.00207396456, 2.00141002211, 3.00074607966, 5.00215610177, 6.00149215932, 7.00082821687, 8.00016427442, 9.00223823898, 10.0015742965, 11.0009103541, 12.0002464116, 13.0023203762, 14.0016564337, 15.0009924913, 16.0003285488, 17.0024025134, 18.0017385709, 19.0010746285, 20.0004106861, 21.0024846506, 22.0018207082, 23.0011567657, 24.0004928233, 25.0025667878, 26.0019028454, 27.0012389029, 28.…	[937.2088739624659, 944.6583637188746, 946.6177626092642, 935.7832312494711, 941.8676815679404, 941.6956668052118, 931.9613108406174, 913.5862566183181, 927.2321819386048, 932.4941634522208, 935.6657284506065, 936.6687414118835, 932.0781417919255, 927.3105356871598, 929.3268144159036, 921.7996425878973, 922.7181792267409, 924.1333249115361, 913.1553967340773, 917.9009521431483, 916.8546399092675,…	4.1309739338955	[]	[7]	32	945.23875178105	1.5532504759775	-99.2311196906	16.6337205432
BOX_115_027_34	MEX	North America	Mexico	-1.4232301129379	0.098238492208758	True	32	[0.0, 1.00207396456, 2.00141002211, 3.00074607966, 5.00215610177, 6.00149215932, 7.00082821687, 8.00016427442, 9.00223823898, 10.0015742965, 11.0009103541, 12.0002464116, 13.0023203762, 14.0016564337, 15.0009924913, 16.0003285488, 17.0024025134, 18.0017385709, 19.0010746285, 20.0004106861, 21.0024846506, 22.0018207082, 23.0011567657, 24.0004928233, 25.0025667878, 26.0019028454, 27.0012389029, 28.…	[928.6767350635229, 941.1359212749674, 937.5237507221284, 931.7417668068126, 928.0414587148189, 936.2865434986229, 927.5057792645922, 905.8124871076129, 922.0175019274353, 924.7914255736058, 920.2564518460633, 932.7891885852582, 922.2375473694179, 924.5807998561734, 917.5732250677656, 912.017840901382, 913.4055734583783, 912.7698059457263, 905.9205926412702, 904.8331090616207, 908.4294557273586, …	5.0018373029972	[]	[7]	32	938.12583307863	1.8806959716785	-99.2267679185	16.6326551611
BOX_115_027_35	MEX	North America	Mexico	-1.3406005496053	0.098805856605887	True	32	[0.0, 1.00207396456, 2.00141002211, 3.00074607966, 5.00215610177, 6.00149215932, 7.00082821687, 8.00016427442, 9.00223823898, 10.0015742965, 11.0009103541, 12.0002464116, 13.0023203762, 14.0016564337, 15.0009924913, 16.0003285488, 17.0024025134, 18.0017385709, 19.0010746285, 20.0004106861, 21.0024846506, 22.0018207082, 23.0011567657, 24.0004928233, 25.0025667878, 26.0019028454, 27.0012389029, 28.…	[915.6597045501078, 937.6654803951341, 931.0567976029147, 925.7008049441293, 925.9724893538838, 935.0442948147821, 922.6937669095269, 900.4508656172871, 919.8859669798941, 912.6607802873757, 919.6303513495859, 922.0338133299323, 915.8911090693762, 919.7919836183538, 914.7867604656881, 903.6469294344861, 903.7667410284591, 904.5939447533724, 904.9024766912688, 903.7635830814489, 902.5919831270123,…	5.0307253395219	[]	[7]	32	931.7551248227	1.8915578219851	-99.222416145	16.6315897787
BOX_115_027_36	MEX	North America	Mexico	-1.1732781342428	0.10596425625436	True	32	[0.0, 1.00207396456, 2.00141002211, 3.00074607966, 5.00215610177, 6.00149215932, 7.00082821687, 8.00016427442, 9.00223823898, 10.0015742965, 11.0009103541, 12.0002464116, 13.0023203762, 14.0016564337, 15.0009924913, 16.0003285488, 17.0024025134, 18.0017385709, 19.0010746285, 20.0004106861, 21.0024846506, 22.0018207082, 23.0011567657, 24.0004928233, 25.0025667878, 26.0019028454, 27.0012389029, 28.…	[912.378710899337, 937.1896797384948, 928.2626982775698, 912.1103008548187, 926.6925654726161, 923.0895699140034, 918.7684975646938, 900.0401547101021, 917.6735665930785, 910.3712822820663, 918.1649887798698, 914.4319926466856, 910.1334540590017, 913.9926897781554, 912.9616987350227, 902.8427481892356, 905.3775842531718, 910.3785392228822, 903.231529719575, 898.9720669683271, 902.8920563175283, 8…	5.3951963720803	[]	[7]	32	926.70834453967	2.0285994589253	-99.2180708777	16.6305011014
BOX_115_027_37	MEX	North America	Mexico	-0.99104127696695	0.079229668122109	True	32	[0.0, 1.00207396456, 2.00141002211, 3.00074607966, 5.00215610177, 6.00149215932, 7.00082821687, 8.00016427442, 9.00223823898, 10.0015742965, 11.0009103541, 12.0002464116, 13.0023203762, 14.0016564337, 15.0009924913, 16.0003285488, 17.0024025134, 18.0017385709, 19.0010746285, 20.0004106861, 21.0024846506, 22.0018207082, 23.0011567657, 24.0004928233, 25.0025667878, 26.0019028454, 27.0012389029, 28.…	[908.5796239728356, 923.5582606168831, 923.5894541639, 916.0710322363753, 914.5910076377836, 921.3751114812904, 911.7833778559749, 891.967933709148, 909.7135471047837, 907.9335973577001, 914.0140979755485, 912.8406356027191, 900.1925778465189, 907.2988888092882, 908.2982128380967, 902.8696934190837, 900.8400390501862, 905.4170438602117, 898.6007076920268, 896.4231089284308, 899.426120174969, 898.…	4.0339985613942	[]	[7]	32	920.05744329461	1.5167875353989	-99.2137459237	16.629339761
BOX_115_027_38	MEX	North America	Mexico	-0.85855704397313	0.10650970993579	True	32	[0.0, 1.00207396456, 2.00141002211, 3.00074607966, 5.00215610177, 6.00149215932, 7.00082821687, 8.00016427442, 9.00223823898, 10.0015742965, 11.0009103541, 12.0002464116, 13.0023203762, 14.0016564337, 15.0009924913, 16.0003285488, 17.0024025134, 18.0017385709, 19.0010746285, 20.0004106861, 21.0024846506, 22.0018207082, 23.0011567657, 24.0004928233, 25.0025667878, 26.0019028454, 27.0012389029, 28.…	[899.8277099625925, 917.9324435665196, 915.5815175649774, 898.6247015058882, 911.2488364653553, 914.9796625131306, 903.5628272239462, 883.3429474683105, 904.422286888973, 899.1321185972139, 904.978237041902, 907.4357063339605, 894.6010753971642, 905.8920477076153, 904.4846509919294, 899.1562868538215, 895.0327959283461, 900.1794805301723, 891.5286377784518, 884.3399682380987, 890.911273474108, 89…	5.4229684920645	[]	[7]	32	911.50199883112	2.0390417734272	-99.2094209677	16.6281784201
BOX_115_027_39	MEX	North America	Mexico	-0.88561261272296	0.11427719295902	True	32	[0.0, 1.00207396456, 2.00141002211, 3.00074607966, 5.00215610177, 6.00149215932, 7.00082821687, 8.00016427442, 9.00223823898, 10.0015742965, 11.0009103541, 12.0002464116, 13.0023203762, 14.0016564337, 15.0009924913, 16.0003285488, 17.0024025134, 18.0017385709, 19.0010746285, 20.0004106861, 21.0024846506, 22.0018207082, 23.0011567657, 24.0004928233, 25.0025667878, 26.0019028454, 27.0012389029, 28.…	[895.7090705042123, 913.4083344479807, 916.6781909459801, 903.4171104173109, 910.5316166253752, 911.9109638435657, 898.9872739172655, 880.0725705111138, 898.4960819401007, 892.3674463857708, 898.770691522874, 901.649432431709, 901.6361757040931, 904.0460927133347, 900.0525997303495, 893.6006968147336, 897.7513179352633, 898.611629547989, 887.3007453729347, 885.8835068753398, 892.151722804461, 890…	5.818451183208	[]	[7]	32	909.55040774754	2.1877437702758	-99.2050960098	16.6270170786
BOX_115_027_40	MEX	North America	Mexico	-0.89951342217423	0.10839026389617	True	32	[0.0, 1.00207396456, 2.00141002211, 3.00074607966, 5.00215610177, 6.00149215932, 7.00082821687, 8.00016427442, 9.00223823898, 10.0015742965, 11.0009103541, 12.0002464116, 13.0023203762, 14.0016564337, 15.0009924913, 16.0003285488, 17.0024025134, 18.0017385709, 19.0010746285, 20.0004106861, 21.0024846506, 22.0018207082, 23.0011567657, 24.0004928233, 25.0025667878, 26.0019028454, 27.0012389029, 28.…	[901.5585968083733, 912.9641705021924, 915.8793906428215, 908.6367805945752, 910.8180737525164, 912.0721246581255, 894.385591593123, 880.2622872609331, 898.3117451455172, 892.6262757442781, 901.9497661477941, 902.2334738579357, 897.1107860258356, 900.8941545999743, 903.1167962966123, 896.0593053313662, 896.5027698290635, 900.9540193096935, 887.6560773054116, 888.5082663971583, 889.8296981305232, …	5.5187177463347	[]	[7]	32	910.07566552573	2.0750434864796	-99.2007710501	16.6258557366
BOX_115_027_41	MEX	North America	Mexico	-0.85889529810209	0.10226162988802	True	32	[0.0, 1.00207396456, 2.00141002211, 3.00074607966, 5.00215610177, 6.00149215932, 7.00082821687, 8.00016427442, 9.00223823898, 10.0015742965, 11.0009103541, 12.0002464116, 13.0023203762, 14.0016564337, 15.0009924913, 16.0003285488, 17.0024025134, 18.0017385709, 19.0010746285, 20.0004106861, 21.0024846506, 22.0018207082, 23.0011567657, 24.0004928233, 25.0025667878, 26.0019028454, 27.0012389029, 28.…	[900.1728947647584, 908.6418203863932, 908.4315622980504, 906.1200779232906, 909.6206863892309, 909.1963788562265, 899.0152453659842, 873.9521485629125, 892.9620570985238, 894.6055852691728, 903.7675636206142, 903.8035175723688, 898.8208549682216, 898.8174235043199, 902.5595671352131, 898.0376938267634, 890.660936077152, 898.570615239527, 888.2393134606757, 885.9234741941194, 885.04556100728, 885…	5.2066765558654	[]	[7]	32	908.26042742415	1.9577157502357	-99.1964460884	16.6246943942
BOX_115_027_42	MEX	North America	Mexico	-0.8093209187242	0.099882699002394	True	32	[0.0, 1.00207396456, 2.00141002211, 3.00074607966, 5.00215610177, 6.00149215932, 7.00082821687, 8.00016427442, 9.00223823898, 10.0015742965, 11.0009103541, 12.0002464116, 13.0023203762, 14.0016564337, 15.0009924913, 16.0003285488, 17.0024025134, 18.0017385709, 19.0010746285, 20.0004106861, 21.0024846506, 22.0018207082, 23.0011567657, 24.0004928233, 25.0025667878, 26.0019028454, 27.0012389029, 28.…	[899.1478725838327, 906.877919845035, 913.9535197608861, 897.0829519341321, 912.9109188614489, 908.1589702647993, 907.0743547300716, 870.6613365012942, 889.785448743864, 894.5204170465989, 896.8623798436438, 900.4443044795279, 890.9539047221956, 898.5962889937522, 901.8227429183079, 894.7530850986902, 893.38401954899, 895.292316996637, 885.8062553010222, 886.0355499887821, 890.2260578083559, 884.…	5.0855525404637	[]	[7]	32	907.04692058019	1.9121729261539	-99.1921211248	16.6235330512
BOX_115_027_43	MEX	North America	Mexico	-0.63945204071338	0.090406665905541	True	32	[0.0, 1.00207396456, 2.00141002211, 3.00074607966, 5.00215610177, 6.00149215932, 7.00082821687, 8.00016427442, 9.00223823898, 10.0015742965, 11.0009103541, 12.0002464116, 13.0023203762, 14.0016564337, 15.0009924913, 16.0003285488, 17.0024025134, 18.0017385709, 19.0010746285, 20.0004106861, 21.0024846506, 22.0018207082, 23.0011567657, 24.0004928233, 25.0025667878, 26.0019028454, 27.0012389029, 28.…	[897.9724400442409, 898.4038781568839, 905.8482998580521, 892.9915904638558, 904.9600338237254, 907.2871182962651, 894.2180895967416, 870.3499307226821, 894.2324715116524, 892.3210916827089, 899.2227446228175, 901.1890303338009, 893.8435576816348, 892.9566875288052, 903.3111441090025, 892.8631802554104, 889.3494485923237, 896.6135461737986, 886.4713302216529, 880.1105997248219, 890.8249557105958,…	4.6030783450962	[]	[7]	32	902.49495205157	1.7307620934205	-99.1877961593	16.6223717077
BOX_115_027_44	MEX	North America	Mexico	-0.71038179208212	0.088720692832188	True	32	[0.0, 1.00207396456, 2.00141002211, 3.00074607966, 5.00215610177, 6.00149215932, 7.00082821687, 8.00016427442, 9.00223823898, 10.0015742965, 11.0009103541, 12.0002464116, 13.0023203762, 14.0016564337, 15.0009924913, 16.0003285488, 17.0024025134, 18.0017385709, 19.0010746285, 20.0004106861, 21.0024846506, 22.0018207082, 23.0011567657, 24.0004928233, 25.0025667878, 26.0019028454, 27.0012389029, 28.…	[894.9804622562245, 891.8301185275881, 896.8079222383167, 900.3536986467427, 898.4087884912439, 906.308902842389, 886.5976460723984, 865.2595371470995, 891.8393585526445, 886.6201310666113, 894.2195348293158, 894.8847878070816, 891.4097585784119, 889.2552479827691, 892.1098205113605, 883.7739468944452, 888.0187150389103, 887.0966560651339, 878.7496659762875, 880.9398269778472, 886.0684181710651, …	4.517236062307	[]	[7]	32	898.71097517056	1.69848553594	-99.1834711919	16.6212103636
BOX_115_027_45	MEX	North America	Mexico	-0.66708032704033	0.11140432016571	True	32	[0.0, 1.00207396456, 2.00141002211, 3.00074607966, 5.00215610177, 6.00149215932, 7.00082821687, 8.00016427442, 9.00223823898, 10.0015742965, 11.0009103541, 12.0002464116, 13.0023203762, 14.0016564337, 15.0009924913, 16.0003285488, 17.0024025134, 18.0017385709, 19.0010746285, 20.0004106861, 21.0024846506, 22.0018207082, 23.0011567657, 24.0004928233, 25.0025667878, 26.0019028454, 27.0012389029, 28.…	[888.0925856950392, 889.4198556713342, 897.5715346939483, 895.1677557405451, 897.5120299299913, 901.9561756696905, 881.1131478397863, 861.8715715538361, 887.2852141120153, 878.5757472467766, 892.5055980220562, 889.5294840394598, 889.0560733330514, 888.5899607796755, 885.2682851661318, 877.7638902580883, 877.7630491189765, 892.925058073974, 882.858903790791, 876.013792466836, 881.103443284299, 877…	5.6721791178519	[]	[7]	32	894.68939565107	2.132745122085	-99.1791462226	16.6200490191
BOX_115_027_46	MEX	North America	Mexico	-0.68217018164177	0.11049613819355	True	32	[0.0, 1.00207396456, 2.00141002211, 3.00074607966, 5.00215610177, 6.00149215932, 7.00082821687, 8.00016427442, 9.00223823898, 10.0015742965, 11.0009103541, 12.0002464116, 13.0023203762, 14.0016564337, 15.0009924913, 16.0003285488, 17.0024025134, 18.0017385709, 19.0010746285, 20.0004106861, 21.0024846506, 22.0018207082, 23.0011567657, 24.0004928233, 25.0025667878, 26.0019028454, 27.0012389029, 28.…	[886.3195761924732, 901.963140509987, 898.6450434831058, 890.9357676294215, 900.0347054637042, 903.628602063406, 882.4083359494161, 861.5722196342952, 877.6926066840673, 887.5641585642718, 890.5378839623593, 892.027159060142, 886.4137692684563, 885.7766958182525, 880.3355013788992, 877.9080238328041, 880.5884804128223, 891.0535100976649, 875.0659282004162, 877.6353329503304, 872.6689911820716, 87…	5.6259387038822	[]	[7]	32	895.14870441914	2.1153586552949	-99.1748212514	16.6188876741
BOX_115_027_47	MEX	North America	Mexico	-0.602963109229	0.11646813341473	True	32	[0.0, 1.00207396456, 2.00141002211, 3.00074607966, 5.00215610177, 6.00149215932, 7.00082821687, 8.00016427442, 9.00223823898, 10.0015742965, 11.0009103541, 12.0002464116, 13.0023203762, 14.0016564337, 15.0009924913, 16.0003285488, 17.0024025134, 18.0017385709, 19.0010746285, 20.0004106861, 21.0024846506, 22.0018207082, 23.0011567657, 24.0004928233, 25.0025667878, 26.0019028454, 27.0012389029, 28.…	[888.458870197539, 881.7016598169402, 893.0340212305675, 878.4128656579986, 893.9943351763085, 900.5697905072564, 877.1074079014533, 856.5239109042366, 879.8420459781474, 878.4585604566083, 888.5772008195565, 888.3063264585278, 880.4552227757493, 882.9410732949626, 880.1286728829706, 868.828471971258, 869.2638067991851, 886.3453195932198, 873.0453104822672, 875.3076180905243, 870.1014905624189, 8…	5.9300042984908	[]	[7]	32	888.64678751693	2.2296876082063	-99.1704962783	16.6177263285
BOX_115_027_48	MEX	North America	Mexico	-0.52678351024309	0.13074498393475	True	32	[0.0, 1.00207396456, 2.00141002211, 3.00074607966, 5.00215610177, 6.00149215932, 7.00082821687, 8.00016427442, 9.00223823898, 10.0015742965, 11.0009103541, 12.0002464116, 13.0023203762, 14.0016564337, 15.0009924913, 16.0003285488, 17.0024025134, 18.0017385709, 19.0010746285, 20.0004106861, 21.0024846506, 22.0018207082, 23.0011567657, 24.0004928233, 25.0025667878, 26.0019028454, 27.0012389029, 28.…	[875.9063671962228, 876.5475937284822, 886.3966752098053, 877.7863112115908, 895.9806560738333, 895.6748462744226, 877.1983661011391, 854.3713100631954, 874.9034419806607, 879.4009908610213, 881.9079960485038, 880.3697972552349, 881.8869247766647, 873.0681717266573, 877.4522976811714, 872.4442076408009, 870.3706981599803, 881.6072749375425, 860.691752917224, 870.8897923580596, 874.8009621045475, …	6.6569123807728	[]	[7]	32	884.12241078702	2.5030062527568	-99.1661713033	16.6165649825
BOX_115_027_49	MEX	North America	Mexico	-0.53787069834129	0.13825411962699	True	32	[0.0, 1.00207396456, 2.00141002211, 3.00074607966, 5.00215610177, 6.00149215932, 7.00082821687, 8.00016427442, 9.00223823898, 10.0015742965, 11.0009103541, 12.0002464116, 13.0023203762, 14.0016564337, 15.0009924913, 16.0003285488, 17.0024025134, 18.0017385709, 19.0010746285, 20.0004106861, 21.0024846506, 22.0018207082, 23.0011567657, 24.0004928233, 25.0025667878, 26.0019028454, 27.0012389029, 28.…	[879.7713411975941, 877.4132151688401, 888.8472848283709, 883.8272142085187, 897.98005052529, 894.1323571432924, 869.5514720656928, 856.1757965598771, 872.5476566809257, 879.662984196536, 880.8784677167298, 879.4425259003424, 878.5493464023264, 873.7661921531006, 877.0350426618578, 870.7923495188528, 872.5249506614708, 877.4855625698464, 868.325958846973, 857.0166293185109, 868.9710460237035, 871…	7.039242985829	[]	[7]	32	884.21210076805	2.6467626842414	-99.1618463264	16.6154036359
BOX_115_027_50	MEX	North America	Mexico	-0.57089260909063	0.16317472786687	True	32	[0.0, 1.00207396456, 2.00141002211, 3.00074607966, 5.00215610177, 6.00149215932, 7.00082821687, 8.00016427442, 9.00223823898, 10.0015742965, 11.0009103541, 12.0002464116, 13.0023203762, 14.0016564337, 15.0009924913, 16.0003285488, 17.0024025134, 18.0017385709, 19.0010746285, 20.0004106861, 21.0024846506, 22.0018207082, 23.0011567657, 24.0004928233, 25.0025667878, 26.0019028454, 27.0012389029, 28.…	[884.6591656474396, 881.5082611359849, 897.4097379349319, 876.6060435488533, 899.9937142948833, 893.8749116565091, 867.7878150280366, 860.2150679904951, 869.1408210691999, 869.8030127263269, 880.214082356534, 872.5955946239974, 881.9917222538229, 871.4365115255723, 879.8595914817031, 874.3715758424871, 882.5963882200198, 880.4680411998182, 869.878072205958, 860.9317820097807, 871.1948298753218, 8…	8.4250121884249	[]	[]	32	884.00800854234	3.0832978640065	-99.1575213475	16.6142422888
BOX_115_027_51	MEX	North America	Mexico	-0.54271603242444	0.11767235978339	True	32	[0.0, 1.00207396456, 2.00141002211, 3.00074607966, 5.00215610177, 6.00149215932, 7.00082821687, 8.00016427442, 9.00223823898, 10.0015742965, 11.0009103541, 12.0002464116, 13.0023203762, 14.0016564337, 15.0009924913, 16.0003285488, 17.0024025134, 18.0017385709, 19.0010746285, 20.0004106861, 21.0024846506, 22.0018207082, 23.0011567657, 24.0004928233, 25.0025667878, 26.0019028454, 27.0012389029, 28.…	[881.4403775704823, 880.115776157488, 891.7903274049875, 880.5717499971975, 896.9488188130816, 892.9974922519928, 874.6593613796608, 859.1671256393985, 871.2463870273333, 878.2270035032695, 879.0156583882922, 875.3897988069388, 878.8273731655194, 867.0302424860052, 878.107738660415, 867.9515286280293, 874.7881902939072, 882.5151359804329, 864.5759090606506, 871.7395728284353, 873.3395953988389, 8…	5.9913178856753	[]	[7]	32	884.70865488421	2.2527416301209	-99.1531963668	16.6130809412
BOX_115_027_52	MEX	North America	Mexico	-0.53731084845516	0.16016159295727	True	32	[0.0, 1.00207396456, 2.00141002211, 3.00074607966, 5.00215610177, 6.00149215932, 7.00082821687, 8.00016427442, 9.00223823898, 10.0015742965, 11.0009103541, 12.0002464116, 13.0023203762, 14.0016564337, 15.0009924913, 16.0003285488, 17.0024025134, 18.0017385709, 19.0010746285, 20.0004106861, 21.0024846506, 22.0018207082, 23.0011567657, 24.0004928233, 25.0025667878, 26.0019028454, 27.0012389029, 28.…	[882.9018415949974, 890.3949395778286, 898.1768295569942, 874.5847533876496, 910.3462529544154, 908.792280932015, 874.113860349773, 870.5876091645817, 878.7878028444228, 885.0545420769531, 884.9157281581003, 885.6992417763615, 887.4858637658409, 887.0165888579721, 889.2757848107474, 878.4370787290974, 884.6227641020142, 893.3782511282185, 885.8751071548104, 877.9423955568366, 881.2180311414045, 8…	8.2694394369721	[]	[]	32	891.60219986286	3.0263627903495	-99.1488713842	16.6119195931
BOX_115_027_53	MEX	North America	Mexico	-0.97321964071667	0.20939113105351	True	32	[0.0, 1.00207396456, 2.00141002211, 3.00074607966, 5.00215610177, 6.00149215932, 7.00082821687, 8.00016427442, 9.00223823898, 10.0015742965, 11.0009103541, 12.0002464116, 13.0023203762, 14.0016564337, 15.0009924913, 16.0003285488, 17.0024025134, 18.0017385709, 19.0010746285, 20.0004106861, 21.0024846506, 22.0018207082, 23.0011567657, 24.0004928233, 25.0025667878, 26.0019028454, 27.0012389029, 28.…	[912.768197175557, 923.9258046958821, 932.2074636771906, 910.491442824557, 948.1474190435131, 938.6368822189127, 910.0056739113563, 895.9955611144668, 904.5487139367563, 923.8798627812762, 918.496882269723, 915.9584018443207, 928.099117194466, 921.29970458165, 919.8559594583779, 911.4820115427736, 913.2426313447351, 922.9180693371559, 904.438275186124, 898.5297338286764, 910.6143663164985, 914.18…	10.811250011077	[]	[]	32	927.48208946765	3.9565885553387	-99.1445463996	16.6107582445
BOX_115_027_54	MEX	North America	Mexico	-0.72915173165659	0.14515196288451	True	32	[0.0, 1.00207396456, 2.00141002211, 3.00074607966, 5.00215610177, 6.00149215932, 7.00082821687, 8.00016427442, 9.00223823898, 10.0015742965, 11.0009103541, 12.0002464116, 13.0023203762, 14.0016564337, 15.0009924913, 16.0003285488, 17.0024025134, 18.0017385709, 19.0010746285, 20.0004106861, 21.0024846506, 22.0018207082, 23.0011567657, 24.0004928233, 25.0025667878, 26.0019028454, 27.0012389029, 28.…	[940.0709054850613, 948.0811407726547, 956.6718259777316, 938.0491754583263, 965.234837669996, 958.7936728731415, 939.18945660654, 919.1352655713697, 934.7032833479303, 942.4098922962504, 937.604240229555, 940.6307213104479, 946.7373433297892, 932.6046820921326, 941.2871772835887, 936.3502927445277, 941.5824942696113, 951.9103237499291, 933.0220437038018, 930.7374056932223, 937.0708774775072, 941…	7.3904480458396	[]	[7]	32	950.49744008106	2.7788162822058	-99.1402214132	16.6095968953
BOX_115_027_55	MEX	North America	Mexico	-0.74373114941283	0.16750115743538	True	32	[0.0, 1.00207396456, 2.00141002211, 3.00074607966, 5.00215610177, 6.00149215932, 7.00082821687, 8.00016427442, 9.00223823898, 10.0015742965, 11.0009103541, 12.0002464116, 13.0023203762, 14.0016564337, 15.0009924913, 16.0003285488, 17.0024025134, 18.0017385709, 19.0010746285, 20.0004106861, 21.0024846506, 22.0018207082, 23.0011567657, 24.0004928233, 25.0025667878, 26.0019028454, 27.0012389029, 28.…	[968.4669653447243, 965.087390618125, 980.2269949462282, 975.925986238544, 995.32624359702, 989.298356132304, 958.5279123624309, 944.145428450348, 963.8786314118639, 966.6605207456166, 969.5179891438272, 963.7776519446877, 969.2583330680803, 967.2904696889618, 955.1229492606597, 962.9563902085234, 969.7565032742366, 976.9710266144244, 963.567179996745, 958.4859299926557, 970.1926407715317, 962.55…	8.5283632605583	[]	[7]	32	977.50785503936	3.2066732971137	-99.1358964249	16.6084355457
BOX_115_027_56	MEX	North America	Mexico	-0.56097518180659	0.14776894606546	True	32	[0.0, 1.00207396456, 2.00141002211, 3.00074607966, 5.00215610177, 6.00149215932, 7.00082821687, 8.00016427442, 9.00223823898, 10.0015742965, 11.0009103541, 12.0002464116, 13.0023203762, 14.0016564337, 15.0009924913, 16.0003285488, 17.0024025134, 18.0017385709, 19.0010746285, 20.0004106861, 21.0024846506, 22.0018207082, 23.0011567657, 24.0004928233, 25.0025667878, 26.0019028454, 27.0012389029, 28.…	[998.4329712394432, 1003.1949574053317, 1007.3232177754011, 992.2984979493149, 1024.7417718083652, 1022.3278684351156, 987.5386586065349, 16.882909982348547, 987.7746076327974, 996.0643068321963, 995.2048408887782, 993.844189852, 25.70887675300582, 992.2082029946735, 992.4765109068701, 988.6059645094398, 990.5157495057524, 1008.2519440183341, 997.2780914023208, 991.6903718452879, 990.945069681260…	7.2901521234086	[7, 12]	[4]	32	1002.5827446367	2.8997497277903	-99.1315714346	16.6072741955
BOX_115_031_1	MEX	North America	Mexico	-2.8112005862505	0.48161067290371	False	31	[0.0, 1.00207396456, 2.00141002211, 3.00074607966, 5.00215610177, 6.00149215932, 8.00016427442, 9.00223823898, 10.0015742965, 11.0009103541, 12.0002464116, 13.0023203762, 14.0016564337, 15.0009924913, 16.0003285488, 17.0024025134, 18.0017385709, 19.0010746285, 20.0004106861, 21.0024846506, 22.0018207082, 23.0011567657, 24.0004928233, 25.0025667878, 26.0019028454, 27.0012389029, 28.0005749605, 29.…	[1141.8031470434373, 905.9858086955403, 936.9744672876761, 905.2385145909925, 995.3468620433836, 877.7119344127312, 845.5887067317586, 878.024201708826, 878.003351382639, 878.0032719403094, 876.8396237326218, 849.7850055737915, 878.0138543494734, 869.1143975460601, 877.9596115191032, 848.7759488955044, 819.5782902800929, 819.5981766909543, 820.006993871799, 805.7815747494542, 816.3474042634635, 8…	22.337766182332	[4]	[0]	31	900.42268512311	9.5284679049581	-98.5665571801	16.3319035068
BOX_115_031_2	MEX	North America	Mexico	-0.36821101645933	0.18007794221103	True	31	[0.0, 1.00207396456, 2.00141002211, 3.00074607966, 5.00215610177, 6.00149215932, 8.00016427442, 9.00223823898, 10.0015742965, 11.0009103541, 12.0002464116, 13.0023203762, 14.0016564337, 15.0009924913, 16.0003285488, 17.0024025134, 18.0017385709, 19.0010746285, 20.0004106861, 21.0024846506, 22.0018207082, 23.0011567657, 24.0004928233, 25.0025667878, 26.0019028454, 27.0012389029, 28.0005749605, 29.…	[1412.02788401762, 1319.2071250350364, 1353.5293748366846, 1326.1245278994559, 1345.24023995668, 1344.2083018940712, 1324.8928653413057, 1339.0077932731604, 1343.9467436261968, 1344.9166622811545, 1334.9041845242423, 1344.7143861682675, 1334.5241403225775, 1331.7956359418995, 1339.0713556407084, 1342.1635253701202, 1331.739643550964, 1330.7718074783247, 1319.5142197766504, 1325.3364040562747, 133…	8.6381476681342	[]	[0]	31	1339.5500719705	3.5067428201596	-98.5649039749	16.3268226777
BOX_115_031_3	MEX	North America	Mexico	-0.1153734226448	0.18145195207334	True	31	[0.0, 1.00207396456, 2.00141002211, 3.00074607966, 5.00215610177, 6.00149215932, 8.00016427442, 9.00223823898, 10.0015742965, 11.0009103541, 12.0002464116, 13.0023203762, 14.0016564337, 15.0009924913, 16.0003285488, 17.0024025134, 18.0017385709, 19.0010746285, 20.0004106861, 21.0024846506, 22.0018207082, 23.0011567657, 24.0004928233, 25.0025667878, 26.0019028454, 27.0012389029, 28.0005749605, 29.…	[1246.812074247072, 1146.3757392011767, 1184.164617734648, 1156.8799091331653, 1178.002377259035, 1153.3280887376702, 1156.8813928252878, 1171.3505581549875, 1168.9210613851012, 1168.9210613851012, 1170.9540741865167, 1170.167178139794, 1170.7656470589711, 1157.3038060626675, 1170.9332648042675, 1166.230296103029, 1173.8066801899436, 1162.323225357618, 1159.9066319183146, 1160.9591912288859, 1179…	8.7040562989217	[]	[0]	31	1166.5376980861	3.5334993804185	-98.562894335	16.3242353168
BOX_115_031_4	MEX	North America	Mexico	-0.24978585818778	0.19397298551611	True	31	[0.0, 1.00207396456, 2.00141002211, 3.00074607966, 5.00215610177, 6.00149215932, 8.00016427442, 9.00223823898, 10.0015742965, 11.0009103541, 12.0002464116, 13.0023203762, 14.0016564337, 15.0009924913, 16.0003285488, 17.0024025134, 18.0017385709, 19.0010746285, 20.0004106861, 21.0024846506, 22.0018207082, 23.0011567657, 24.0004928233, 25.0025667878, 26.0019028454, 27.0012389029, 28.0005749605, 29.…	[1093.6363585954086, 1018.9521675206262, 1048.2919905838246, 1021.7012858572067, 1276.234306105856, 1040.3031151473333, 1024.4973455482236, 1042.2219865198733, 1045.6984169469752, 1046.1671395575897, 1042.225221585515, 1043.8301335042115, 1032.1988392301764, 1036.193154475493, 1043.8543410790385, 1041.7486641152689, 1040.9996008337614, 1040.3997164239804, 1024.5904498811494, 1017.1140317934039, 1…	8.9967335103045	[4]	[0]	31	1038.6760542674	3.8376745617436	-98.5595914715	16.3213400938
BOX_115_031_5	MEX	North America	Mexico	-0.11084060063586	0.13390481487622	True	31	[0.0, 1.00207396456, 2.00141002211, 3.00074607966, 5.00215610177, 6.00149215932, 8.00016427442, 9.00223823898, 10.0015742965, 11.0009103541, 12.0002464116, 13.0023203762, 14.0016564337, 15.0009924913, 16.0003285488, 17.0024025134, 18.0017385709, 19.0010746285, 20.0004106861, 21.0024846506, 22.0018207082, 23.0011567657, 24.0004928233, 25.0025667878, 26.0019028454, 27.0012389029, 28.0005749605, 29.…	[1041.6251417744747, 914.4967286774489, 938.0474210861573, 920.220200040567, 1055.746913644407, 926.4660064624164, 921.8423770912763, 933.1809865231899, 933.4120157211901, 929.670444554231, 932.4339505502365, 937.808107788131, 927.6429435146445, 923.8744670840495, 929.0165718144532, 927.5134280424475, 935.6650948974609, 926.2498238767316, 923.8703018788435, 916.8876668452215, 935.1503453894412, 9…	6.2106905159789	[4]	[0]	31	928.64611353449	2.6492509927749	-98.5558845182	16.318922639
BOX_115_031_6	MEX	North America	Mexico	-0.20692123574538	0.17812956183685	True	31	[0.0, 1.00207396456, 2.00141002211, 3.00074607966, 5.00215610177, 6.00149215932, 8.00016427442, 9.00223823898, 10.0015742965, 11.0009103541, 12.0002464116, 13.0023203762, 14.0016564337, 15.0009924913, 16.0003285488, 17.0024025134, 18.0017385709, 19.0010746285, 20.0004106861, 21.0024846506, 22.0018207082, 23.0011567657, 24.0004928233, 25.0025667878, 26.0019028454, 27.0012389029, 28.0005749605, 29.…	[1216.6613987979465, 1085.721113601292, 1118.2366053723526, 1089.645339957132, 1111.2864792149135, 1111.5625450004757, 1090.9083552348534, 1106.22474373272, 1109.762390687802, 1107.442644928634, 1109.0777392041857, 1113.5394921621212, 1093.4678533771278, 1101.7388588015565, 1103.6437389740338, 1109.5152171759867, 1109.9484780134048, 1095.719575008669, 1096.4151771650982, 1092.610432025509, 1106.2…	8.5446839221597	[]	[0]	31	1105.0421617394	3.4688022545796	-98.5519562695	16.3168483333
BOX_115_031_7	MEX	North America	Mexico	0.010267407157341	0.12506066937399	False	31	[0.0, 1.00207396456, 2.00141002211, 3.00074607966, 5.00215610177, 6.00149215932, 8.00016427442, 9.00223823898, 10.0015742965, 11.0009103541, 12.0002464116, 13.0023203762, 14.0016564337, 15.0009924913, 16.0003285488, 17.0024025134, 18.0017385709, 19.0010746285, 20.0004106861, 21.0024846506, 22.0018207082, 23.0011567657, 24.0004928233, 25.0025667878, 26.0019028454, 27.0012389029, 28.0005749605, 29.…	[1208.3693623442853, 1160.442261287587, 1180.266593332782, 1166.0581084741584, 1179.3572322908583, 1171.218799544938, 1172.3378251074982, 1169.0460299865613, 1179.616622213132, 1181.213584329123, 1178.7818829838054, 1182.8681403190026, 1176.7105347661297, 1168.723694320519, 1181.5041026527172, 1177.098086006594, 1182.2746147959758, 1166.7057790783576, 1177.486545985998, 1173.7008431646564, 1180.9…	5.9989813242784	[]	[0]	31	1174.3789724487	2.435358418824	-98.5478438791	16.3151148359
BOX_115_031_8	MEX	North America	Mexico	-0.17370699526012	0.14894219591415	False	31	[0.0, 1.00207396456, 2.00141002211, 3.00074607966, 5.00215610177, 6.00149215932, 8.00016427442, 9.00223823898, 10.0015742965, 11.0009103541, 12.0002464116, 13.0023203762, 14.0016564337, 15.0009924913, 16.0003285488, 17.0024025134, 18.0017385709, 19.0010746285, 20.0004106861, 21.0024846506, 22.0018207082, 23.0011567657, 24.0004928233, 25.0025667878, 26.0019028454, 27.0012389029, 28.0005749605, 29.…	[1108.3814319135895, 1072.4878618513237, 1090.493413505309, 1079.4631346949993, 1107.16758112782, 1078.3998077287106, 1085.0355223388344, 1084.014160015908, 1092.4686477033251, 1083.549107337223, 1097.5935656465397, 1093.9276178474877, 1084.7013581511485, 1078.7997570475677, 1090.2950539155038, 1086.1919348352815, 1089.821878056407, 1084.4384776411919, 1082.3519385736925, 1084.6107537413836, 1088…	7.5583354465247	[]	[]	32	1089.6591049299	2.8532576241537	-98.5437314828	16.313381336
BOX_115_031_9	MEX	North America	Mexico	0.03017141912221	0.23065610263258	False	31	[0.0, 1.00207396456, 2.00141002211, 3.00074607966, 5.00215610177, 6.00149215932, 8.00016427442, 9.00223823898, 10.0015742965, 11.0009103541, 12.0002464116, 13.0023203762, 14.0016564337, 15.0009924913, 16.0003285488, 17.0024025134, 18.0017385709, 19.0010746285, 20.0004106861, 21.0024846506, 22.0018207082, 23.0011567657, 24.0004928233, 25.0025667878, 26.0019028454, 27.0012389029, 28.0005749605, 29.…	[1013.3014955749586, 962.1990475764409, 982.367944713748, 962.7915931930153, 1008.1424883151063, 982.4525746259441, 977.3452674848829, 986.6678034675346, 997.5241607553177, 983.7475738723739, 997.7707773472798, 996.9688048933278, 973.8036036045954, 972.134901114733, 981.6972527902652, 982.6012616740131, 999.3609923770921, 968.976184102645, 984.7003340237876, 982.1548278958447, 977.1175327693808, …	11.705068502882	[]	[]	32	984.54353609519	4.4186372804437	-98.5396190806	16.3116478336
BOX_115_018_0	MEX	North America	Mexico	0.24469846006064	0.22250339577492	True	28	[2.00141002211, 5.00215610177, 6.00149215932, 8.00016427442, 9.00223823898, 10.0015742965, 11.0009103541, 12.0002464116, 13.0023203762, 14.0016564337, 15.0009924913, 16.0003285488, 17.0024025134, 18.0017385709, 19.0010746285, 20.0004106861, 21.0024846506, 22.0018207082, 23.0011567657, 24.0004928233, 25.0025667878, 26.0019028454, 27.0012389029, 28.0005749605, 29.002648925, 30.0019849826, 31.001321…	[1090.02255740832, 1057.9879824295128, 1113.3596445951391, 1063.7728396508285, 1052.3968124793937, 1069.7642943604224, 1063.3044976329172, 1074.8374917800352, 1062.672231181518, 1057.2575065480585, 1072.4375102409206, 1060.3439589639577, 1064.846444823309, 1061.9518766166816, 1068.1367466702159, 1062.2305963010083, 1072.9177073125159, 1077.3155695606533, 1071.651449356773, 1079.3712952103685, 107…	9.1055452186161	[]	[2]	30	1064.6040768034	4.5580443624983	-100.687681022	17.1428875909
BOX_115_018_1	MEX	North America	Mexico	0.50025122586089	0.30744830659261	True	28	[2.00141002211, 5.00215610177, 6.00149215932, 8.00016427442, 9.00223823898, 10.0015742965, 11.0009103541, 12.0002464116, 13.0023203762, 14.0016564337, 15.0009924913, 16.0003285488, 17.0024025134, 18.0017385709, 19.0010746285, 20.0004106861, 21.0024846506, 22.0018207082, 23.0011567657, 24.0004928233, 25.0025667878, 26.0019028454, 27.0012389029, 28.0005749605, 29.002648925, 30.0019849826, 31.001321…	[1094.5822309649398, 1056.009842948598, 1093.3170155866346, 1053.9788333498677, 1050.8485897431017, 1056.8055857457794, 1062.3132338917821, 1093.32932123555, 1062.439172448876, 1056.473788767849, 1074.289832316631, 1064.1352531054324, 1070.3072891622799, 1072.2201094664279, 1074.0689124637788, 1068.8058487999945, 1083.506421146998, 1080.2324373448341, 1073.2452097693404, 1082.1846366246325, 1083.…	13.136658955568	[]	[]	30	1065.213873047	6.194497173694	-100.683484323	17.1413580776
BOX_115_018_2	MEX	North America	Mexico	0.49605959295103	0.29908660762885	True	28	[2.00141002211, 5.00215610177, 6.00149215932, 8.00016427442, 9.00223823898, 10.0015742965, 11.0009103541, 12.0002464116, 13.0023203762, 14.0016564337, 15.0009924913, 16.0003285488, 17.0024025134, 18.0017385709, 19.0010746285, 20.0004106861, 21.0024846506, 22.0018207082, 23.0011567657, 24.0004928233, 25.0025667878, 26.0019028454, 27.0012389029, 28.0005749605, 29.002648925, 30.0019849826, 31.001321…	[1088.4109732211343, 1059.9671701588625, 1097.462372605279, 1055.7131581202486, 1049.11039487554, 1054.0877244502187, 1067.6063194314418, 1058.0864739783426, 1065.096731536618, 1057.40941695205, 1077.0664058385942, 1068.7442037931244, 1075.6962556363333, 1076.7949071315252, 1072.7831319276409, 1085.4076304265352, 1088.2252697428446, 1087.4066067015974, 1076.502438797283, 1084.5011235182772, 1088.…	12.779380566252	[]	[]	30	1065.2584318446	6.0260245071647	-100.67928762	17.1398285627
BOX_115_018_3	MEX	North America	Mexico	0.36489924134268	0.33413894105323	True	28	[2.00141002211, 5.00215610177, 6.00149215932, 8.00016427442, 9.00223823898, 10.0015742965, 11.0009103541, 12.0002464116, 13.0023203762, 14.0016564337, 15.0009924913, 16.0003285488, 17.0024025134, 18.0017385709, 19.0010746285, 20.0004106861, 21.0024846506, 22.0018207082, 23.0011567657, 24.0004928233, 25.0025667878, 26.0019028454, 27.0012389029, 28.0005749605, 29.002648925, 30.0019849826, 31.001321…	[383.83217936184207, 351.1143247278237, 382.868487312619, 346.375299526768, 341.9762114092587, 351.1993907551601, 370.9583057529236, 351.67779625450095, 360.4481416648847, 366.5870706073562, 373.4587948893449, 355.2773375876791, 381.3963363934607, 366.07814700588074, 358.7789369103028, 381.922936325106, 374.82506517253677, 384.92907025378014, 373.24385725547893, 380.1024493340744, 383.04676086090…	14.277096598263	[]	[]	30	361.35743509537	6.7322625464849	-100.675216769	17.1385464427
BOX_115_018_4	MEX	North America	Mexico	-0.0056390880247268	0.37483978802451	True	28	[2.00141002211, 5.00215610177, 6.00149215932, 8.00016427442, 9.00223823898, 10.0015742965, 11.0009103541, 12.0002464116, 13.0023203762, 14.0016564337, 15.0009924913, 16.0003285488, 17.0024025134, 18.0017385709, 19.0010746285, 20.0004106861, 21.0024846506, 22.0018207082, 23.0011567657, 24.0004928233, 25.0025667878, 26.0019028454, 27.0012389029, 28.0005749605, 29.002648925, 30.0019849826, 31.001321…	[462.4326783130594, 429.3489089838357, 449.926878045877, 411.35998742532513, 408.08939598023414, 425.011492881852, 440.6976099736595, 444.141298742603, 439.1429683825682, 431.8904081195204, 443.9569810515329, 419.40347365729116, 450.51578920201973, 430.99509731619764, 426.4975757498425, 454.75203525742006, 444.5972309447438, 445.5578937063962, 445.72402615688156, 457.4672101158455, 442.5969233515…	16.016278219399	[]	[]	30	437.60179487637	7.5523284519315	-100.671413003	17.1373864041
BOX_115_018_5	MEX	North America	Mexico	-0.1955602449776	0.45838486975288	True	28	[2.00141002211, 5.00215610177, 6.00149215932, 8.00016427442, 9.00223823898, 10.0015742965, 11.0009103541, 12.0002464116, 13.0023203762, 14.0016564337, 15.0009924913, 16.0003285488, 17.0024025134, 18.0017385709, 19.0010746285, 20.0004106861, 21.0024846506, 22.0018207082, 23.0011567657, 24.0004928233, 25.0025667878, 26.0019028454, 27.0012389029, 28.0005749605, 29.002648925, 30.0019849826, 31.001321…	[321.8443239590834, 314.4571939584556, 320.8661925481101, 308.03152760460216, 267.95429229577366, 300.10921761913664, 296.9684724063921, 292.29662211603903, 314.62154410286985, 224.92181148443518, 326.16866854491354, 298.29217511595294, 323.11010157471947, 302.18520621568615, 299.3756807147316, 324.3497384205156, 319.75018462454625, 344.21762434675, 338.9764394883599, 343.5393167802681, 321.83112…	19.461409543812	[]	[9]	30	313.04632009395	9.3235943308452	-100.66608036	17.1357601027
BOX_115_018_6	MEX	North America	Mexico	0.10397232644051	0.44099589557849	False	26	[2.00141002211, 5.00215610177, 6.00149215932, 8.00016427442, 9.00223823898, 10.0015742965, 11.0009103541, 12.0002464116, 13.0023203762, 15.0009924913, 16.0003285488, 17.0024025134, 18.0017385709, 20.0004106861, 21.0024846506, 22.0018207082, 23.0011567657, 24.0004928233, 25.0025667878, 26.0019028454, 27.0012389029, 28.0005749605, 29.002648925, 30.0019849826, 31.0013210401, 32.0006570977]	[363.21091225674024, 356.94444369538576, 361.63472649074515, 340.3451140550218, 330.10431380875093, 359.16772270623824, 355.49572273796645, 302.87625476185946, 67.52095493519307, 380.54654213041033, 347.1197171400769, 379.17269296658725, 356.96463020014073, 372.45203058876155, 366.63059062503754, 353.15015441511076, 367.84906592913654, 351.8156218622333, 353.93653724475456, 71.39777153469409, 352…	16.49181614499	[8, 19]	[21, 22]	30	352.55998431618	8.4634419390323	-100.662777274	17.134752757
BOX_115_018_7	MEX	North America	Mexico	-1.3967283063188	0.38181419743602	False	20	[2.00141002211, 6.00149215932, 8.00016427442, 10.0015742965, 12.0002464116, 13.0023203762, 14.0016564337, 15.0009924913, 17.0024025134, 21.0024846506, 22.0018207082, 23.0011567657, 24.0004928233, 25.0025667878, 26.0019028454, 27.0012389029, 28.0005749605, 29.002648925, 30.0019849826, 31.0013210401]	[216.97627995899052, 235.08200252773128, 189.93504830440656, 215.36436912402675, 183.4980888987926, 228.0571590931644, 198.2485318330373, 186.4326398019368, 220.97192521896642, 204.37117873994532, 187.47764506248697, 181.63069892201244, 197.82921476876882, 183.03640134860808, 190.40757571488842, 193.30336903683724, 183.82711016832545, 176.85326803644682, 176.15027020504317, 131.8837184235816]	12.975651188413	[]	[19]	28	223.21799524669	7.7426234284674	-100.658167081	17.1334248263
BOX_115_018_8	MEX	North America	Mexico	-1.2182110198325	0.34347902736201	True	27	[2.00141002211, 6.00149215932, 8.00016427442, 9.00223823898, 10.0015742965, 11.0009103541, 12.0002464116, 13.0023203762, 14.0016564337, 15.0009924913, 16.0003285488, 17.0024025134, 18.0017385709, 19.0010746285, 20.0004106861, 21.0024846506, 22.0018207082, 23.0011567657, 24.0004928233, 25.0025667878, 26.0019028454, 27.0012389029, 28.0005749605, 29.002648925, 30.0019849826, 31.0013210401, 32.000657…	[228.676272436239, 231.7228594514783, 197.36791784782116, 183.4785747568466, 225.09468923244444, 218.0244254641785, 229.8073675964086, 226.02096940953734, 203.01096294298222, 214.00038094276903, 214.09722306662667, 214.53508119264677, 193.3776100990217, 210.8559809552353, 209.69658748725837, 206.75869968736566, 197.60004305325276, 193.8146561086591, 205.69976685783703, 194.22104400966072, 191.425…	13.952607335484	[]	[]	30	228.00703791874	7.0396774969134	-100.653020316	17.1323460594
BOX_115_018_9	MEX	North America	Mexico	-0.9909829868273	0.22388117941373	True	28	[2.00141002211, 5.00215610177, 6.00149215932, 8.00016427442, 9.00223823898, 10.0015742965, 11.0009103541, 12.0002464116, 13.0023203762, 14.0016564337, 15.0009924913, 16.0003285488, 17.0024025134, 18.0017385709, 19.0010746285, 20.0004106861, 21.0024846506, 22.0018207082, 23.0011567657, 24.0004928233, 25.0025667878, 26.0019028454, 27.0012389029, 28.0005749605, 29.002648925, 30.0019849826, 31.001321…	[145.1400232342167, 151.46360841121435, 148.4616883713789, 134.0396041565584, 136.0596233080654, 139.8236274768511, 148.28780574524706, 146.5779752447311, 139.81645745977073, 114.3204256663544, 140.8288471946086, 111.90814633743017, 140.69127553843543, 126.85661653201706, 127.29767989073657, 131.50496468989198, 129.20373811166138, 119.25190844098975, 123.4746494950266, 131.45059021705111, 121.801…	9.5659997692936	[]	[]	30	148.70117495412	4.5107788551064	-100.649334275	17.1315734618
BOX_115_018_10	MEX	North America	Mexico	-0.47537890200488	0.2076591500053	True	28	[2.00141002211, 5.00215610177, 6.00149215932, 8.00016427442, 9.00223823898, 10.0015742965, 11.0009103541, 12.0002464116, 13.0023203762, 14.0016564337, 15.0009924913, 16.0003285488, 17.0024025134, 18.0017385709, 19.0010746285, 20.0004106861, 21.0024846506, 22.0018207082, 23.0011567657, 24.0004928233, 25.0025667878, 26.0019028454, 27.0012389029, 28.0005749605, 29.002648925, 30.0019849826, 31.001321…	[961.3739723885664, 943.8191176210837, 966.0378982744696, 940.9715895930841, 954.8330607661945, 956.5116999318302, 955.5324969615872, 972.045324691439, 960.9889289674401, 947.1152470987572, 965.8130556878673, 935.7627104639197, 958.6382948336045, 961.7746974621426, 952.3285316075537, 954.3431859561173, 961.058688333038, 948.9724368503613, 950.8755784625018, 956.7596396718538, 955.444442762831, 94…	8.8728630955075	[]	[]	30	961.28277599102	4.1839359757218	-100.644717078	17.1306056927
BOX_115_018_11	MEX	North America	Mexico	-0.24287733664094	0.24914952542757	True	28	[2.00141002211, 5.00215610177, 6.00149215932, 8.00016427442, 9.00223823898, 10.0015742965, 11.0009103541, 12.0002464116, 13.0023203762, 14.0016564337, 15.0009924913, 16.0003285488, 17.0024025134, 18.0017385709, 19.0010746285, 20.0004106861, 21.0024846506, 22.0018207082, 23.0011567657, 24.0004928233, 25.0025667878, 26.0019028454, 27.0012389029, 28.0005749605, 29.002648925, 30.0019849826, 31.001321…	[956.7359442255577, 925.9644492616713, 949.1511117761324, 929.5668789085747, 935.321621688855, 952.1745605464077, 947.9638850312804, 959.2456171428321, 953.2188250525387, 926.8925942536936, 958.3137351827377, 937.9705780519068, 950.2303343435375, 937.5166275278904, 948.0011436168317, 954.9883640699063, 955.0415634508236, 946.4053813574292, 945.9645800515814, 942.3792353677891, 950.9592333163426, …	10.645664881683	[]	[]	30	948.14244695855	5.0198885293973	-100.640336226	17.1296621961
BOX_115_018_12	MEX	North America	Mexico	0.15008035438719	0.24443120857805	True	28	[2.00141002211, 5.00215610177, 6.00149215932, 8.00016427442, 9.00223823898, 10.0015742965, 11.0009103541, 12.0002464116, 13.0023203762, 14.0016564337, 15.0009924913, 16.0003285488, 17.0024025134, 18.0017385709, 19.0010746285, 20.0004106861, 21.0024846506, 22.0018207082, 23.0011567657, 24.0004928233, 25.0025667878, 26.0019028454, 27.0012389029, 28.0005749605, 29.002648925, 30.0019849826, 31.001321…	[935.7514349801039, 903.9275172586291, 931.9241669324894, 907.1640190081366, 925.6501885059914, 927.301354680816, 927.8638386830929, 942.4733757223886, 927.2804346738154, 909.1309052422972, 935.0865617368283, 921.3825284111567, 936.3091461188139, 920.0886150647887, 922.9503377271649, 938.3435483227838, 939.4291662782907, 927.318523067354, 931.1200802913393, 933.9005106387124, 931.8705541711087, 9…	9.9012550690868	[]	[27]	29	924.15223734923	4.7839451236882	-100.636030236	17.1284410985
BOX_115_018_13	MEX	North America	Mexico	0.10866795064094	0.30446992349528	True	28	[2.00141002211, 5.00215610177, 6.00149215932, 8.00016427442, 9.00223823898, 10.0015742965, 11.0009103541, 12.0002464116, 13.0023203762, 14.0016564337, 15.0009924913, 16.0003285488, 17.0024025134, 18.0017385709, 19.0010746285, 20.0004106861, 21.0024846506, 22.0018207082, 23.0011567657, 24.0004928233, 25.0025667878, 26.0019028454, 27.0012389029, 28.0005749605, 29.002648925, 30.0019849826, 31.001321…	[914.4555234620087, 896.4542345215918, 935.4104246403323, 894.2267940200699, 890.0479506262822, 915.0386820868997, 927.8668113732373, 930.1374682733423, 917.168933789343, 894.8615985865306, 922.1141427426845, 909.0655311298179, 911.4123698212807, 919.8712903981158, 907.7017308316942, 932.1049291010705, 915.4731278447064, 920.5412796159064, 927.8308633185685, 923.7578985390655, 922.5823692817244, …	13.009404859129	[]	[]	30	912.56557859021	6.1344897597647	-100.631724243	17.1272200003
BOX_115_018_14	MEX	North America	Mexico	0.07495532749554	0.35494949120874	True	28	[2.00141002211, 5.00215610177, 6.00149215932, 8.00016427442, 9.00223823898, 10.0015742965, 11.0009103541, 12.0002464116, 13.0023203762, 14.0016564337, 15.0009924913, 16.0003285488, 17.0024025134, 18.0017385709, 19.0010746285, 20.0004106861, 21.0024846506, 22.0018207082, 23.0011567657, 24.0004928233, 25.0025667878, 26.0019028454, 27.0012389029, 28.0005749605, 29.002648925, 30.0019849826, 31.001321…	[896.0096949334636, 883.8940426098899, 921.682539840266, 865.8908365107699, 871.0352394889594, 888.8163065277719, 907.3644468820933, 913.99427580136, 912.179800025745, 878.1783460375195, 903.5050201868597, 905.497245270127, 914.5461945783411, 878.0439158266287, 891.6472458997973, 912.9845113720386, 893.5206730378168, 913.1668027423068, 912.3342085648045, 898.7219577277431, 912.0553276247144, 896.…	15.166289911374	[]	[]	30	896.14618051871	7.1515554880463	-100.627418249	17.1259989014
BOX_115_018_15	MEX	North America	Mexico	0.22108785046643	0.22977651801364	True	28	[2.00141002211, 5.00215610177, 6.00149215932, 8.00016427442, 9.00223823898, 10.0015742965, 11.0009103541, 12.0002464116, 13.0023203762, 14.0016564337, 15.0009924913, 16.0003285488, 17.0024025134, 18.0017385709, 19.0010746285, 20.0004106861, 21.0024846506, 22.0018207082, 23.0011567657, 24.0004928233, 25.0025667878, 26.0019028454, 27.0012389029, 28.0005749605, 29.002648925, 30.0019849826, 31.001321…	[883.7870236847423, 870.9114225228062, 896.0561270358687, 868.6228218450599, 877.323815009132, 884.7898666436096, 897.154498499883, 899.8596330410195, 891.1250956775261, 871.0914528800984, 888.5371064259757, 871.8433692266971, 878.4503738346154, 861.3045036438683, 881.2241715879452, 886.8226976901673, 886.136477506527, 889.1454291404712, 885.8469252513969, 895.185523425978, 882.6783045055206, 876…	9.8178942716287	[]	[]	30	880.32195030181	4.6295587874163	-100.623112252	17.1247778019
BOX_115_018_16	MEX	North America	Mexico	-0.13935885141615	0.26013001172078	True	28	[2.00141002211, 5.00215610177, 6.00149215932, 8.00016427442, 9.00223823898, 10.0015742965, 11.0009103541, 12.0002464116, 13.0023203762, 14.0016564337, 15.0009924913, 16.0003285488, 17.0024025134, 18.0017385709, 19.0010746285, 20.0004106861, 21.0024846506, 22.0018207082, 23.0011567657, 24.0004928233, 25.0025667878, 26.0019028454, 27.0012389029, 28.0005749605, 29.002648925, 30.0019849826, 31.001321…	[901.0599638875315, 912.6492647807058, 907.1207557566665, 873.4953195134316, 871.5846742409428, 892.0370425132522, 894.1248190872093, 912.8618938151045, 888.5065758356989, 881.3069958384744, 898.4554501273168, 889.4072510308407, 909.5067860519474, 874.8893394068399, 886.6791678274652, 886.2305096372547, 896.7353330016489, 892.0136711551139, 890.4323918820032, 895.750802890778, 896.003573818648, 8…	11.114848392442	[]	[]	30	895.46409968706	5.2411239195558	-100.618806253	17.1235567017
BOX_115_018_17	MEX	North America	Mexico	0.08547658469477	0.27558225468631	True	28	[2.00141002211, 5.00215610177, 6.00149215932, 8.00016427442, 9.00223823898, 10.0015742965, 11.0009103541, 12.0002464116, 13.0023203762, 14.0016564337, 15.0009924913, 16.0003285488, 17.0024025134, 18.0017385709, 19.0010746285, 20.0004106861, 21.0024846506, 22.0018207082, 23.0011567657, 24.0004928233, 25.0025667878, 26.0019028454, 27.0012389029, 28.0005749605, 29.002648925, 30.0019849826, 31.001321…	[910.699856584959, 902.3275193259839, 913.76404088742, 885.6561783747034, 869.3202525493286, 894.6750621330618, 903.9348861503162, 914.7621168531631, 903.7292885204351, 885.3511034694604, 903.0264346491119, 879.5495234004334, 896.9790026943042, 873.7149324390076, 888.917981839569, 893.9094055162436, 892.6082417947298, 911.1847604420353, 906.4916099772538, 906.2230713792487, 892.9732270623365, 900…	11.775080168498	[]	[]	30	896.34837791795	5.5524559022736	-100.614500251	17.1223356009
BOX_115_018_18	MEX	North America	Mexico	0.34509432968951	0.24931443325512	True	28	[2.00141002211, 5.00215610177, 6.00149215932, 8.00016427442, 9.00223823898, 10.0015742965, 11.0009103541, 12.0002464116, 13.0023203762, 14.0016564337, 15.0009924913, 16.0003285488, 17.0024025134, 18.0017385709, 19.0010746285, 20.0004106861, 21.0024846506, 22.0018207082, 23.0011567657, 24.0004928233, 25.0025667878, 26.0019028454, 27.0012389029, 28.0005749605, 29.002648925, 30.0019849826, 31.001321…	[920.9457146358249, 899.1223345526602, 938.9921016304594, 888.2520242098739, 883.75009143113, 910.2393819456863, 915.4933803516537, 922.8698354116005, 911.0186147066584, 885.9750793573164, 902.4454392440334, 895.9880250213113, 903.4014347802887, 900.7409993224178, 905.5499415198068, 909.1161786964954, 906.5030812982801, 905.2527714689826, 915.2518574770398, 914.5306985464694, 910.3959627729067, 9…	10.202737716647	[]	[2]	30	900.51619351913	5.1072758518144	-100.610194248	17.1211144994
BOX_115_018_19	MEX	North America	Mexico	-0.004337624848805	0.24304879423647	True	28	[2.00141002211, 5.00215610177, 6.00149215932, 8.00016427442, 9.00223823898, 10.0015742965, 11.0009103541, 12.0002464116, 13.0023203762, 14.0016564337, 15.0009924913, 16.0003285488, 17.0024025134, 18.0017385709, 19.0010746285, 20.0004106861, 21.0024846506, 22.0018207082, 23.0011567657, 24.0004928233, 25.0025667878, 26.0019028454, 27.0012389029, 28.0005749605, 29.002648925, 30.0019849826, 31.001321…	[935.843241713274, 913.0845215253216, 934.0554675635841, 900.3088829444793, 908.7833898329834, 914.6712402474343, 932.3063452679567, 939.6134290616776, 926.4875322845418, 916.1148224529753, 927.1958841859426, 896.9879744748545, 912.1217979006038, 916.7202224567873, 914.9064634582863, 918.2753094154825, 917.3981798817854, 921.0192685419852, 929.2100639106393, 926.9156756264348, 920.1246135782421, …	10.384957960731	[]	[]	30	920.73180771289	4.897036982295	-100.605888241	17.1198933973
BOX_115_018_20	MEX	North America	Mexico	-0.26564523480459	0.2715460599086	True	28	[2.00141002211, 5.00215610177, 6.00149215932, 8.00016427442, 9.00223823898, 10.0015742965, 11.0009103541, 12.0002464116, 13.0023203762, 14.0016564337, 15.0009924913, 16.0003285488, 17.0024025134, 18.0017385709, 19.0010746285, 20.0004106861, 21.0024846506, 22.0018207082, 23.0011567657, 24.0004928233, 25.0025667878, 26.0019028454, 27.0012389029, 28.0005749605, 29.002648925, 30.0019849826, 31.001321…	[940.3762310731887, 911.2950522946567, 940.7177615910795, 897.2559147114848, 918.6099233347974, 916.5456478344902, 934.2415853192796, 941.9581598186772, 923.6182100345787, 914.5717316091909, 925.8049257679039, 899.4075161232622, 923.8562296269545, 901.4595629932458, 910.7783117249004, 915.8300706084199, 925.6677258071784, 908.3927301638832, 918.2931304611817, 927.7834051731401, 919.2876944538758,…	11.602625449661	[]	[]	30	924.3469940308	5.4711358257787	-100.60163107	17.1185265059
BOX_115_018_21	MEX	North America	Mexico	-0.29843496900623	0.30548030232329	True	28	[2.00141002211, 5.00215610177, 6.00149215932, 8.00016427442, 9.00223823898, 10.0015742965, 11.0009103541, 12.0002464116, 13.0023203762, 14.0016564337, 15.0009924913, 16.0003285488, 17.0024025134, 18.0017385709, 19.0010746285, 20.0004106861, 21.0024846506, 22.0018207082, 23.0011567657, 24.0004928233, 25.0025667878, 26.0019028454, 27.0012389029, 28.0005749605, 29.002648925, 30.0019849826, 31.001321…	[929.8701684584859, 929.0291245185522, 935.5863612992371, 892.5869871523302, 897.361825765239, 910.9110694490967, 918.3217835235636, 934.2562626117474, 918.1024099830779, 909.3893910863703, 915.9079416148735, 889.9135301235859, 919.8667063156055, 892.3154988030703, 900.8751373371598, 918.2186075124362, 911.6910773508592, 890.4192593319515, 928.8170223976667, 912.8835925151825, 908.7899510987004, …	13.052570713362	[]	[]	30	918.33119058314	6.1548457150626	-100.597383722	17.1171303004
BOX_115_018_22	MEX	North America	Mexico	0.104717789824	0.23317549687093	True	28	[2.00141002211, 5.00215610177, 6.00149215932, 8.00016427442, 9.00223823898, 10.0015742965, 11.0009103541, 12.0002464116, 13.0023203762, 14.0016564337, 15.0009924913, 16.0003285488, 17.0024025134, 18.0017385709, 19.0010746285, 20.0004106861, 21.0024846506, 22.0018207082, 23.0011567657, 24.0004928233, 25.0025667878, 26.0019028454, 27.0012389029, 28.0005749605, 29.002648925, 30.0019849826, 31.001321…	[923.891565434836, 896.3827207624556, 944.4284219461262, 885.4611602059889, 905.2327312182699, 903.9291917659713, 917.5610484240525, 923.806672495357, 914.5502124094587, 902.0473866571981, 905.7056372670604, 896.0284969472757, 919.526434187108, 895.3903856004322, 897.8897867316704, 910.0490284489117, 902.5244354320616, 897.9660760010412, 913.5400272814217, 906.9365502326159, 907.0979552634419, 90…	9.5422765688423	[]	[2]	30	905.5739186296	4.7766614403853	-100.59313637	17.1157340938
BOX_115_018_23	MEX	North America	Mexico	-0.056602170604186	0.27691470527514	True	28	[2.00141002211, 5.00215610177, 6.00149215932, 8.00016427442, 9.00223823898, 10.0015742965, 11.0009103541, 12.0002464116, 13.0023203762, 14.0016564337, 15.0009924913, 16.0003285488, 17.0024025134, 18.0017385709, 19.0010746285, 20.0004106861, 21.0024846506, 22.0018207082, 23.0011567657, 24.0004928233, 25.0025667878, 26.0019028454, 27.0012389029, 28.0005749605, 29.002648925, 30.0019849826, 31.001321…	[912.0386646172009, 901.5532293132885, 928.5372621474951, 886.67206477047, 889.5565554377835, 909.9146715086083, 912.5616986833777, 932.3741148727645, 921.4385948269746, 903.9618162438068, 922.6367487368836, 884.315650408764, 914.4690325016818, 896.5007414989497, 904.141865554468, 919.1610600302785, 907.2038947762815, 906.2474191115174, 921.030546362075, 904.6637033285105, 896.1241898361747, 908.…	11.831983120829	[]	[]	30	909.40158150114	5.5792913634158	-100.588889016	17.1143378861
BOX_115_018_24	MEX	North America	Mexico	-0.13378777878178	0.29648367659746	True	28	[2.00141002211, 5.00215610177, 6.00149215932, 8.00016427442, 9.00223823898, 10.0015742965, 11.0009103541, 12.0002464116, 13.0023203762, 14.0016564337, 15.0009924913, 16.0003285488, 17.0024025134, 18.0017385709, 19.0010746285, 20.0004106861, 21.0024846506, 22.0018207082, 23.0011567657, 24.0004928233, 25.0025667878, 26.0019028454, 27.0012389029, 28.0005749605, 29.002648925, 30.0019849826, 31.001321…	[931.6111841042451, 905.7955281052455, 933.9510627750069, 888.7812966141238, 890.8661594468248, 909.433946027524, 904.8143288353882, 927.1917262642185, 918.0055618631574, 900.8960251673822, 914.5345611211917, 890.4706840085819, 914.2343503093506, 895.2510232777641, 898.1898098461681, 904.2111805283637, 907.6842901264399, 911.7199692818865, 898.8070868092142, 902.572362810363, 906.9915131318515, 9…	12.668156679563	[]	[]	30	911.34367530004	5.9735812038832	-100.584641657	17.1129416772
BOX_115_018_25	MEX	North America	Mexico	-0.18941620769347	0.26009430710803	True	28	[2.00141002211, 5.00215610177, 6.00149215932, 8.00016427442, 9.00223823898, 10.0015742965, 11.0009103541, 12.0002464116, 13.0023203762, 14.0016564337, 15.0009924913, 16.0003285488, 17.0024025134, 18.0017385709, 19.0010746285, 20.0004106861, 21.0024846506, 22.0018207082, 23.0011567657, 24.0004928233, 25.0025667878, 26.0019028454, 27.0012389029, 28.0005749605, 29.002648925, 30.0019849826, 31.001321…	[903.2902391799134, 877.3242854685511, 901.2866093079725, 858.1040936671885, 866.1908657002481, 885.8234490463828, 884.4432812251438, 899.1249244670861, 889.6612833719106, 871.6356183282809, 894.8565575099561, 858.115017462957, 879.4485504053024, 865.010170824153, 873.4267098439035, 881.8497365401767, 883.7210630294758, 881.7930297518611, 880.906591806035, 877.560359533596, 882.1346884803631, 888…	11.113314161713	[]	[]	30	884.34918614506	5.2404043217929	-100.580394296	17.1115454673
BOX_115_018_26	MEX	North America	Mexico	0.04291566501617	0.2665629504744	True	28	[2.00141002211, 5.00215610177, 6.00149215932, 8.00016427442, 9.00223823898, 10.0015742965, 11.0009103541, 12.0002464116, 13.0023203762, 14.0016564337, 15.0009924913, 16.0003285488, 17.0024025134, 18.0017385709, 19.0010746285, 20.0004106861, 21.0024846506, 22.0018207082, 23.0011567657, 24.0004928233, 25.0025667878, 26.0019028454, 27.0012389029, 28.0005749605, 29.002648925, 30.0019849826, 31.001321…	[903.5239603405936, 873.4465100099249, 924.8300636643917, 859.1612427410205, 863.3486406757997, 885.9200209875431, 892.3493773359562, 900.0706669091654, 894.284006045493, 878.9488626915187, 900.0860367740618, 879.179920046761, 881.1954220816468, 876.0438475611625, 867.3372671204414, 888.2794192956063, 890.8843142111666, 881.299446317622, 882.3750199780915, 881.2972503763438, 887.9968662882249, 88…	10.908580980961	[]	[2]	30	882.98031854754	5.4606168245995	-100.576146931	17.1101492563
BOX_115_018_27	MEX	North America	Mexico	0.10971217708263	0.30673058239329	True	28	[2.00141002211, 5.00215610177, 6.00149215932, 8.00016427442, 9.00223823898, 10.0015742965, 11.0009103541, 12.0002464116, 13.0023203762, 14.0016564337, 15.0009924913, 16.0003285488, 17.0024025134, 18.0017385709, 19.0010746285, 20.0004106861, 21.0024846506, 22.0018207082, 23.0011567657, 24.0004928233, 25.0025667878, 26.0019028454, 27.0012389029, 28.0005749605, 29.002648925, 30.0019849826, 31.001321…	[899.9823866812018, 876.1637920670593, 906.2955298261012, 861.2808251402076, 855.5516471799353, 877.7145151344356, 894.4332730932828, 910.4500909509201, 893.3150072986272, 883.4915483347402, 908.8438816895325, 876.59109611965, 898.3955028998274, 879.9894043256603, 881.351626078207, 886.2045164307948, 887.9940750638278, 887.263252416686, 897.7997714281473, 889.7561629630366, 884.5087864618799, 877…	13.105990700485	[]	[]	30	885.82159360864	6.1800381128113	-100.571899563	17.1087530441
BOX_115_018_28	MEX	North America	Mexico	-0.10698180684388	0.30133097589413	True	28	[2.00141002211, 5.00215610177, 6.00149215932, 8.00016427442, 9.00223823898, 10.0015742965, 11.0009103541, 12.0002464116, 13.0023203762, 14.0016564337, 15.0009924913, 16.0003285488, 17.0024025134, 18.0017385709, 19.0010746285, 20.0004106861, 21.0024846506, 22.0018207082, 23.0011567657, 24.0004928233, 25.0025667878, 26.0019028454, 27.0012389029, 28.0005749605, 29.002648925, 30.0019849826, 31.001321…	[912.6984330227305, 877.3569425565526, 916.9174905047355, 870.6714223141231, 859.3392280806664, 893.3823120428971, 893.1347957406409, 911.5492874648162, 898.8912570667308, 887.685180091616, 902.3368421547253, 877.938604837109, 886.017079245266, 885.4878440540415, 884.516107843948, 895.8875089582385, 886.9481914856708, 909.3827872050588, 894.248465179696, 886.7180308391588, 898.0205935013188, 884.…	12.875280820331	[]	[]	30	893.29053330084	6.0712446692923	-100.567652191	17.1073568309
BOX_115_018_29	MEX	North America	Mexico	-0.33707444198094	0.23668760325536	True	28	[2.00141002211, 5.00215610177, 6.00149215932, 8.00016427442, 9.00223823898, 10.0015742965, 11.0009103541, 12.0002464116, 13.0023203762, 14.0016564337, 15.0009924913, 16.0003285488, 17.0024025134, 18.0017385709, 19.0010746285, 20.0004106861, 21.0024846506, 22.0018207082, 23.0011567657, 24.0004928233, 25.0025667878, 26.0019028454, 27.0012389029, 28.0005749605, 29.002648925, 30.0019849826, 31.001321…	[919.5745579406281, 884.4909377135235, 916.8583810768584, 879.7042091715031, 867.4344356581195, 895.1890670550366, 903.6599742760252, 913.8550428329048, 902.864953121625, 888.2055016225769, 906.5499147810076, 897.8472672596088, 909.657651681538, 891.7501154954722, 892.4916119860934, 900.4646942955604, 890.5409328457425, 907.783727312572, 902.971364225049, 890.5230547002212, 897.9488941533631, 890…	9.8646894297627	[]	[4]	30	904.58684846177	4.8389690276546	-100.563404816	17.1059606165
BOX_115_018_30	MEX	North America	Mexico	-0.41603520661423	0.28263011300734	True	28	[2.00141002211, 5.00215610177, 6.00149215932, 8.00016427442, 9.00223823898, 10.0015742965, 11.0009103541, 12.0002464116, 13.0023203762, 14.0016564337, 15.0009924913, 16.0003285488, 17.0024025134, 18.0017385709, 19.0010746285, 20.0004106861, 21.0024846506, 22.0018207082, 23.0011567657, 24.0004928233, 25.0025667878, 26.0019028454, 27.0012389029, 28.0005749605, 29.002648925, 30.0019849826, 31.001321…	[920.7716398246989, 886.7960226876696, 937.8638763589895, 893.6330214108606, 876.8166622109774, 908.6737796927185, 917.7731187092801, 916.1957025801221, 908.2075678592039, 897.2598205506605, 911.6472695243465, 909.9528562097981, 904.8286508813011, 896.1365761142022, 892.2486391580602, 909.3543440564818, 901.715343076506, 899.989187918486, 895.9158471604173, 908.3433652942016, 908.0255554384267, 8…	12.076227455712	[]	[]	30	910.83862318106	5.694457839013	-100.559157438	17.1045644011
BOX_115_018_31	MEX	North America	Mexico	-0.50423098914778	0.29768701990921	True	28	[2.00141002211, 5.00215610177, 6.00149215932, 8.00016427442, 9.00223823898, 10.0015742965, 11.0009103541, 12.0002464116, 13.0023203762, 14.0016564337, 15.0009924913, 16.0003285488, 17.0024025134, 18.0017385709, 19.0010746285, 20.0004106861, 21.0024846506, 22.0018207082, 23.0011567657, 24.0004928233, 25.0025667878, 26.0019028454, 27.0012389029, 28.0005749605, 29.002648925, 30.0019849826, 31.001321…	[935.8114669626639, 895.1050045054423, 949.1229394985216, 912.6072777705493, 893.1788550759703, 916.2312950280572, 911.8791208681941, 927.7944589387852, 923.2598182711916, 911.1742613723092, 932.5881721710842, 910.3472229502241, 930.8708818188865, 910.1429435459806, 895.9633971399834, 921.4320892536501, 927.1547079966638, 914.296009855374, 906.9621257533101, 909.7664978102706, 908.0916841411555, …	12.719576401959	[]	[]	30	923.80997832123	5.9978257395523	-100.554910056	17.1031681845
BOX_115_018_32	MEX	North America	Mexico	-0.30159510471897	0.28608319072424	True	28	[2.00141002211, 5.00215610177, 6.00149215932, 8.00016427442, 9.00223823898, 10.0015742965, 11.0009103541, 12.0002464116, 13.0023203762, 14.0016564337, 15.0009924913, 16.0003285488, 17.0024025134, 18.0017385709, 19.0010746285, 20.0004106861, 21.0024846506, 22.0018207082, 23.0011567657, 24.0004928233, 25.0025667878, 26.0019028454, 27.0012389029, 28.0005749605, 29.002648925, 30.0019849826, 31.001321…	[940.907812158427, 906.9004456350117, 948.4606502761505, 904.2073011475385, 900.973822232452, 925.3190910572689, 933.503203163705, 941.3878326821666, 930.9348728994888, 923.3724309860895, 947.389941094414, 920.6337984191636, 929.1096895279635, 926.2223791598279, 924.8399369393264, 927.842777673472, 918.7428816223663, 917.8705127185469, 935.5072811088685, 925.7266943635282, 922.3057040559632, 910.…	12.223764422388	[]	[]	30	929.93494060341	5.7640310193141	-100.550662671	17.1017719668
BOX_115_018_33	MEX	North America	Mexico	-0.25891929939019	0.26785792871651	True	28	[2.00141002211, 5.00215610177, 6.00149215932, 8.00016427442, 9.00223823898, 10.0015742965, 11.0009103541, 12.0002464116, 13.0023203762, 14.0016564337, 15.0009924913, 16.0003285488, 17.0024025134, 18.0017385709, 19.0010746285, 20.0004106861, 21.0024846506, 22.0018207082, 23.0011567657, 24.0004928233, 25.0025667878, 26.0019028454, 27.0012389029, 28.0005749605, 29.002648925, 30.0019849826, 31.001321…	[958.389056542712, 912.0263317923941, 973.4156073124309, 918.4129886148363, 912.329216003505, 939.3115731903584, 940.2654463262525, 954.2379112560419, 944.9111804604402, 933.4036207049055, 948.8931286788876, 934.6817977396099, 937.0238865106277, 930.8541397825469, 931.6975843706446, 941.6292197459138, 929.396312310131, 932.991358214125, 943.4626964379466, 932.4392044100048, 934.4577761912511, 927…	10.961595716171	[]	[2]	30	938.57022977933	5.4871450799862	-100.546415283	17.100375748
BOX_115_018_34	MEX	North America	Mexico	-0.25705702867793	0.29429738181543	True	28	[2.00141002211, 5.00215610177, 6.00149215932, 8.00016427442, 9.00223823898, 10.0015742965, 11.0009103541, 12.0002464116, 13.0023203762, 14.0016564337, 15.0009924913, 16.0003285488, 17.0024025134, 18.0017385709, 19.0010746285, 20.0004106861, 21.0024846506, 22.0018207082, 23.0011567657, 24.0004928233, 25.0025667878, 26.0019028454, 27.0012389029, 28.0005749605, 29.002648925, 30.0019849826, 31.001321…	[964.8612822036627, 926.982121336083, 968.0092854612108, 927.0686158462017, 922.7137680862886, 946.8646374131594, 953.6078052932014, 963.6069945008302, 957.9961267178186, 945.9135741856802, 971.5236653760279, 937.8171991493215, 958.8023678102394, 943.1878974137367, 943.7129011851301, 953.0337334898232, 950.3599426742492, 951.4346272137268, 960.9233501901429, 941.8879368896581, 940.3802885083732, …	12.574746028664	[]	[]	30	952.08013337276	5.9295312904388	-100.542167891	17.0989795281
BOX_115_018_35	MEX	North America	Mexico	-0.22932949233283	0.24923278222223	True	28	[2.00141002211, 5.00215610177, 6.00149215932, 8.00016427442, 9.00223823898, 10.0015742965, 11.0009103541, 12.0002464116, 13.0023203762, 14.0016564337, 15.0009924913, 16.0003285488, 17.0024025134, 18.0017385709, 19.0010746285, 20.0004106861, 21.0024846506, 22.0018207082, 23.0011567657, 24.0004928233, 25.0025667878, 26.0019028454, 27.0012389029, 28.0005749605, 29.002648925, 30.0019849826, 31.001321…	[977.3696248531202, 948.8654821994731, 979.1859971848298, 943.5492072036583, 952.8586806499097, 974.0212135564086, 974.1643268495745, 983.9072477532327, 969.6963637023129, 958.0765282207548, 979.4675293301477, 958.5787133932691, 978.2502445083281, 952.1503210088036, 961.8341049822438, 964.1358239903722, 969.8099303597891, 966.2819284341847, 961.25377048249, 967.2453022841937, 957.6484329102763, 9…	10.649224225503	[]	[]	30	969.04765922355	5.0215651660462	-100.537920496	17.0975833071
BOX_115_018_36	MEX	North America	Mexico	-0.1956964060883	0.26512360724492	True	28	[2.00141002211, 5.00215610177, 6.00149215932, 8.00016427442, 9.00223823898, 10.0015742965, 11.0009103541, 12.0002464116, 13.0023203762, 14.0016564337, 15.0009924913, 16.0003285488, 17.0024025134, 18.0017385709, 19.0010746285, 20.0004106861, 21.0024846506, 22.0018207082, 23.0011567657, 24.0004928233, 25.0025667878, 26.0019028454, 27.0012389029, 28.0005749605, 29.002648925, 30.0019849826, 31.001321…	[973.0269026766205, 942.402032706287, 976.3105253396774, 934.5930222693069, 930.4225626638638, 960.8143396315038, 961.9266697771361, 975.1259389547939, 949.2214828480418, 950.6909859523051, 965.5369799593578, 939.4171830228099, 964.3130725907318, 950.4677558900889, 954.606097302281, 948.9537091169996, 957.8111581734879, 956.8122637845562, 953.4979427025513, 949.9180613694732, 948.1582249090063, 9…	11.328210728328	[]	[]	30	957.72101805918	5.3417371553551	-100.533673097	17.096187085
BOX_115_018_37	MEX	North America	Mexico	-0.18836002689714	0.2698492915772	True	28	[2.00141002211, 5.00215610177, 6.00149215932, 8.00016427442, 9.00223823898, 10.0015742965, 11.0009103541, 12.0002464116, 13.0023203762, 14.0016564337, 15.0009924913, 16.0003285488, 17.0024025134, 18.0017385709, 19.0010746285, 20.0004106861, 21.0024846506, 22.0018207082, 23.0011567657, 24.0004928233, 25.0025667878, 26.0019028454, 27.0012389029, 28.0005749605, 29.002648925, 30.0019849826, 31.001321…	[987.4309876522522, 947.8219222610197, 977.1847849516215, 941.639003811282, 947.3345713447615, 970.9463925261376, 976.3200909183079, 988.0429257701164, 979.382390723824, 965.6569228706107, 974.898492346998, 963.5860836375203, 968.1605422264064, 956.5084758584819, 953.5164570436098, 964.3878740453072, 967.5601135392716, 961.8642482532481, 977.9966007441559, 963.9525347339842, 969.959301516445, 957…	11.530125526987	[]	[]	30	969.36324892901	5.4369507725724	-100.529425695	17.0947908618
BOX_115_018_38	MEX	North America	Mexico	-0.14614654432909	0.26033124449707	True	28	[2.00141002211, 5.00215610177, 6.00149215932, 8.00016427442, 9.00223823898, 10.0015742965, 11.0009103541, 12.0002464116, 13.0023203762, 14.0016564337, 15.0009924913, 16.0003285488, 17.0024025134, 18.0017385709, 19.0010746285, 20.0004106861, 21.0024846506, 22.0018207082, 23.0011567657, 24.0004928233, 25.0025667878, 26.0019028454, 27.0012389029, 28.0005749605, 29.002648925, 30.0019849826, 31.001321…	[1004.2019696091832, 969.7164058770234, 1003.5879927346457, 960.7607242384652, 971.6833220894408, 985.4479485759957, 997.5672476942241, 997.7731034813673, 988.2542957520128, 982.2125620222424, 1004.3912031834906, 980.2812271664885, 992.0324244294118, 975.1120814959678, 983.2748088086225, 989.0294870985622, 992.6735253169777, 988.0843790572272, 986.0444160128934, 979.4897940907566, 1000.1896726278…	11.123449034079	[]	[]	30	988.98778636523	5.245179452147	-100.52517829	17.0933946375
BOX_115_018_39	MEX	North America	Mexico	-0.43627389584669	0.25065681219407	True	28	[2.00141002211, 5.00215610177, 6.00149215932, 8.00016427442, 9.00223823898, 10.0015742965, 11.0009103541, 12.0002464116, 13.0023203762, 14.0016564337, 15.0009924913, 16.0003285488, 17.0024025134, 18.0017385709, 19.0010746285, 20.0004106861, 21.0024846506, 22.0018207082, 23.0011567657, 24.0004928233, 25.0025667878, 26.0019028454, 27.0012389029, 28.0005749605, 29.002648925, 30.0019849826, 31.001321…	[1029.156636806628, 987.3643336766216, 1019.5124571495667, 984.4203248211878, 987.928625818512, 1006.6574802928543, 1015.0713835400252, 1024.0641002884045, 1011.741285570483, 1004.7323133236517, 1015.804168470667, 1004.8915670750498, 1008.7689053380146, 993.3716566412861, 1007.9292056934291, 1003.7336070263699, 998.3628290856383, 1006.5572495255726, 1000.7171660425454, 1005.6261177723267, 1009.54…	10.710068443717	[]	[]	30	1011.9332540447	5.0502566906984	-100.520930881	17.091998412
BOX_115_018_40	MEX	North America	Mexico	-0.30175004677124	0.24342172424474	True	28	[2.00141002211, 5.00215610177, 6.00149215932, 8.00016427442, 9.00223823898, 10.0015742965, 11.0009103541, 12.0002464116, 13.0023203762, 14.0016564337, 15.0009924913, 16.0003285488, 17.0024025134, 18.0017385709, 19.0010746285, 20.0004106861, 21.0024846506, 22.0018207082, 23.0011567657, 24.0004928233, 25.0025667878, 26.0019028454, 27.0012389029, 28.0005749605, 29.002648925, 30.0019849826, 31.001321…	[1020.5264177814846, 1004.3225567216358, 1028.6247656577618, 1001.1450155529307, 1003.7647626443954, 1028.2944503322444, 1032.6419761618406, 1038.9221826332534, 1027.0868934691507, 1024.4604156851447, 1029.300896071894, 1027.8748884926645, 1023.3193486068409, 1007.6248482380857, 1014.0350043860221, 1020.4490993099274, 1010.6897329348291, 1018.5691219044683, 1028.6359382370608, 1018.8278798843235,…	10.40092504131	[]	[]	30	1023.6153713968	4.9044832048312	-100.516683469	17.0906021855
BOX_115_018_41	MEX	North America	Mexico	-0.47143698101333	0.21762592827112	True	28	[2.00141002211, 5.00215610177, 6.00149215932, 8.00016427442, 9.00223823898, 10.0015742965, 11.0009103541, 12.0002464116, 13.0023203762, 14.0016564337, 15.0009924913, 16.0003285488, 17.0024025134, 18.0017385709, 19.0010746285, 20.0004106861, 21.0024846506, 22.0018207082, 23.0011567657, 24.0004928233, 25.0025667878, 26.0019028454, 27.0012389029, 28.0005749605, 29.002648925, 30.0019849826, 31.001321…	[1058.2034247485126, 1021.5825421962726, 1047.1825568331762, 1020.5667927474241, 1031.326195208344, 1042.4423865536055, 1037.2806164245642, 1049.2064192941345, 1038.4341394451699, 1034.290034010915, 1055.0639349387973, 1032.3717457325627, 1036.6211710976354, 1034.4784481148522, 1037.0552504186182, 1038.7074203383972, 1034.414082989865, 1031.9339632309252, 1039.8185012532783, 1036.667990832106, 10…	9.2987251503117	[]	[]	30	1043.9446002386	4.3847476431227	-100.512436054	17.0892059579
BOX_115_018_42	MEX	North America	Mexico	-0.44391657248082	0.21390861075486	True	28	[2.00141002211, 5.00215610177, 6.00149215932, 8.00016427442, 9.00223823898, 10.0015742965, 11.0009103541, 12.0002464116, 13.0023203762, 14.0016564337, 15.0009924913, 16.0003285488, 17.0024025134, 18.0017385709, 19.0010746285, 20.0004106861, 21.0024846506, 22.0018207082, 23.0011567657, 24.0004928233, 25.0025667878, 26.0019028454, 27.0012389029, 28.0005749605, 29.002648925, 30.0019849826, 31.001321…	[1075.1980387604106, 1043.8687583366625, 1076.0382200880504, 1052.4030816380405, 1045.8450343224795, 1064.2298709055362, 1065.1652515504077, 1074.5386091389375, 1058.472209840158, 1059.6636693553767, 1070.4565567338336, 1054.0561233230094, 1062.2001329458792, 1057.6146976832574, 1055.973983172286, 1065.1116603837008, 1057.3999526393914, 1060.9209312484352, 1067.2775423826415, 1056.562162034868, 1…	9.1398929826346	[]	[]	30	1066.7449936441	4.3098502933501	-100.508188635	17.0878097291
BOX_115_018_43	MEX	North America	Mexico	-0.19211631032348	0.20697832973626	True	28	[2.00141002211, 5.00215610177, 6.00149215932, 8.00016427442, 9.00223823898, 10.0015742965, 11.0009103541, 12.0002464116, 13.0023203762, 14.0016564337, 15.0009924913, 16.0003285488, 17.0024025134, 18.0017385709, 19.0010746285, 20.0004106861, 21.0024846506, 22.0018207082, 23.0011567657, 24.0004928233, 25.0025667878, 26.0019028454, 27.0012389029, 28.0005749605, 29.002648925, 30.0019849826, 31.001321…	[1083.9175704632016, 1056.4260287053264, 1083.981342181347, 1057.2520963542543, 1065.0999697571676, 1074.7102312306167, 1080.932493910696, 1087.2948913162595, 1071.905149268138, 1073.3047811653892, 1086.9951123466885, 1058.2491641523395, 1082.213922632357, 1065.9195530240693, 1069.0130803783122, 1075.58954924911, 1075.8161166373652, 1075.1353210735454, 1078.199546890884, 1072.0050748489532, 1067.…	8.8437759830451	[]	[]	30	1075.9635006307	4.1702197939623	-100.503941213	17.0864134993
BOX_115_035_1	MEX	North America	Mexico	0.62487264781693	0.26389609285042	True	31	[0.0, 1.00207396456, 2.00141002211, 3.00074607966, 5.00215610177, 6.00149215932, 8.00016427442, 9.00223823898, 10.0015742965, 11.0009103541, 12.0002464116, 13.0023203762, 14.0016564337, 15.0009924913, 16.0003285488, 17.0024025134, 18.0017385709, 19.0010746285, 20.0004106861, 21.0024846506, 22.0018207082, 23.0011567657, 24.0004928233, 25.0025667878, 26.0019028454, 27.0012389029, 28.0005749605, 29.…	[955.6242800312582, 893.2875826490615, 949.5033363697827, 896.8390497608343, 910.546053725377, 932.9890017399539, 860.3725432245818, 926.562959324021, 925.4510121183282, 926.9600890449026, 931.9923704110404, 934.8410630854869, 936.6792767691593, 934.4650694656845, 923.2502097059731, 943.2920259385193, 946.3164846989133, 946.3580996856464, 947.2120091252672, 950.0098936144112, 952.1322259857479, 9…	13.186017032613	[]	[6]	32	924.46958067138	5.1244980934939	-98.2479939812	16.2422523242
BOX_115_035_2	MEX	North America	Mexico	0.44854435029393	0.27346132156275	True	31	[0.0, 1.00207396456, 2.00141002211, 3.00074607966, 5.00215610177, 6.00149215932, 8.00016427442, 9.00223823898, 10.0015742965, 11.0009103541, 12.0002464116, 13.0023203762, 14.0016564337, 15.0009924913, 16.0003285488, 17.0024025134, 18.0017385709, 19.0010746285, 20.0004106861, 21.0024846506, 22.0018207082, 23.0011567657, 24.0004928233, 25.0025667878, 26.0019028454, 27.0012389029, 28.0005749605, 29.…	[959.0280896679036, 892.301730857062, 945.5041453313015, 897.8669843639624, 910.4388015023783, 924.5313348289264, 864.3532566307489, 926.5333373108012, 922.3631038682686, 929.2057262452782, 933.421584180787, 938.715926690729, 929.5522173569698, 931.7301122269259, 922.8997700792735, 945.8295011391546, 940.7129895974393, 943.5118481991477, 941.2145959200402, 958.7705940299013, 947.5473762353191, 93…	13.663960151918	[]	[6]	32	924.92799997406	5.3102413627154	-98.2436271634	16.2412430138
BOX_115_035_3	MEX	North America	Mexico	0.2222254194818	0.29056930613778	True	31	[0.0, 1.00207396456, 2.00141002211, 3.00074607966, 5.00215610177, 6.00149215932, 8.00016427442, 9.00223823898, 10.0015742965, 11.0009103541, 12.0002464116, 13.0023203762, 14.0016564337, 15.0009924913, 16.0003285488, 17.0024025134, 18.0017385709, 19.0010746285, 20.0004106861, 21.0024846506, 22.0018207082, 23.0011567657, 24.0004928233, 25.0025667878, 26.0019028454, 27.0012389029, 28.0005749605, 29.…	[969.2160929264599, 898.1873381954268, 952.4484029520391, 900.3038811055728, 913.5718544432125, 938.6521301567979, 864.9187453647949, 928.2507828458323, 932.0357701771596, 932.8412061001704, 942.4244621019466, 939.0199731092114, 935.9673385551357, 949.1051616416659, 931.1861416656828, 951.3330682282011, 942.1498290910929, 950.9255738601033, 947.3178945771315, 955.2419743852677, 949.3739701081876,…	14.518785054046	[]	[6]	32	933.37096393662	5.6424542721774	-98.2392638848	16.2402206188
BOX_115_035_4	MEX	North America	Mexico	0.17051663463312	0.30160465064194	True	31	[0.0, 1.00207396456, 2.00141002211, 3.00074607966, 5.00215610177, 6.00149215932, 8.00016427442, 9.00223823898, 10.0015742965, 11.0009103541, 12.0002464116, 13.0023203762, 14.0016564337, 15.0009924913, 16.0003285488, 17.0024025134, 18.0017385709, 19.0010746285, 20.0004106861, 21.0024846506, 22.0018207082, 23.0011567657, 24.0004928233, 25.0025667878, 26.0019028454, 27.0012389029, 28.0005749605, 29.…	[963.6503274836217, 889.3238054683063, 951.639640031454, 891.8107158840377, 908.5965373034201, 927.1157242753391, 860.5444558923131, 925.3607384458294, 923.8810144094937, 923.4639209908382, 938.8463577486078, 941.4243985552465, 926.5331576511996, 938.2730447237429, 928.9903661822417, 942.9757034834248, 939.1827504603708, 943.5707366097055, 941.7832356460473, 942.3496015500714, 945.4310097707323, …	15.070189462073	[]	[6]	32	927.62317046845	5.8567459798903	-98.234938537	16.2390582924
BOX_115_035_5	MEX	North America	Mexico	-0.042934612066914	0.30758912733808	True	31	[0.0, 1.00207396456, 2.00141002211, 3.00074607966, 5.00215610177, 6.00149215932, 8.00016427442, 9.00223823898, 10.0015742965, 11.0009103541, 12.0002464116, 13.0023203762, 14.0016564337, 15.0009924913, 16.0003285488, 17.0024025134, 18.0017385709, 19.0010746285, 20.0004106861, 21.0024846506, 22.0018207082, 23.0011567657, 24.0004928233, 25.0025667878, 26.0019028454, 27.0012389029, 28.0005749605, 29.…	[965.015014289702, 885.6605589041019, 942.1549373598253, 885.0587194529944, 911.4705605706124, 931.3137114019391, 858.3248959085106, 924.1242382894719, 923.5835056172771, 920.4142506069775, 937.2529927621931, 939.5170492786267, 930.9082916062264, 933.9413204618902, 933.0660558068392, 936.7486657115251, 936.1275967802878, 937.7459980460012, 934.993052988696, 941.2729602707685, 938.2041170959924, 9…	15.369198263772	[]	[6]	32	927.13473834376	5.9729565498741	-98.2306131873	16.2378959655
BOX_115_035_6	MEX	North America	Mexico	-0.19213398061923	0.33078922931691	True	31	[0.0, 1.00207396456, 2.00141002211, 3.00074607966, 5.00215610177, 6.00149215932, 8.00016427442, 9.00223823898, 10.0015742965, 11.0009103541, 12.0002464116, 13.0023203762, 14.0016564337, 15.0009924913, 16.0003285488, 17.0024025134, 18.0017385709, 19.0010746285, 20.0004106861, 21.0024846506, 22.0018207082, 23.0011567657, 24.0004928233, 25.0025667878, 26.0019028454, 27.0012389029, 28.0005749605, 29.…	[983.7134396526345, 895.9569057939195, 951.2914112498306, 894.0129427912893, 913.2686895761052, 942.8162289025447, 864.6013962914807, 938.0723580248494, 936.3079211806097, 936.1412744102655, 949.7386325524409, 945.0029328512597, 938.89995763712, 940.0019241196136, 938.7000532316629, 951.1494863608825, 945.8517776055024, 948.9464594492116, 942.1385427709728, 948.4773785279145, 944.2504968354114, 9…	16.528452311432	[]	[6]	32	938.9025665075	6.4234708502753	-98.2262878358	16.236733638
BOX_115_035_7	MEX	North America	Mexico	-0.0063578651588723	0.29553448258376	True	31	[0.0, 1.00207396456, 2.00141002211, 3.00074607966, 5.00215610177, 6.00149215932, 8.00016427442, 9.00223823898, 10.0015742965, 11.0009103541, 12.0002464116, 13.0023203762, 14.0016564337, 15.0009924913, 16.0003285488, 17.0024025134, 18.0017385709, 19.0010746285, 20.0004106861, 21.0024846506, 22.0018207082, 23.0011567657, 24.0004928233, 25.0025667878, 26.0019028454, 27.0012389029, 28.0005749605, 29.…	[1007.8945098130229, 908.0657756766616, 963.0908721237734, 911.6997984169948, 930.0276749020836, 954.5245854558088, 888.8534708377596, 953.1799209728462, 952.7851366644425, 946.7004181933821, 968.912706093729, 960.8944962415532, 954.3377645019104, 960.668331817178, 946.8095696549505, 962.0006848426603, 959.1656904174656, 959.0988161410144, 948.8224475245846, 946.133886080352, 954.6345835549226, 9…	13.903184022621	[]	[0, 6]	31	946.36790893256	5.8369636819034	-98.2219907331	16.2354854128
BOX_115_035_8	MEX	North America	Mexico	-0.37755739034378	0.34259764018568	True	31	[0.0, 1.00207396456, 2.00141002211, 3.00074607966, 5.00215610177, 6.00149215932, 8.00016427442, 9.00223823898, 10.0015742965, 11.0009103541, 12.0002464116, 13.0023203762, 14.0016564337, 15.0009924913, 16.0003285488, 17.0024025134, 18.0017385709, 19.0010746285, 20.0004106861, 21.0024846506, 22.0018207082, 23.0011567657, 24.0004928233, 25.0025667878, 26.0019028454, 27.0012389029, 28.0005749605, 29.…	[296.5266818660183, 200.33586948374386, 256.4733363055337, 196.6008281842002, 213.9783217878239, 240.81626247812713, 169.7796700768244, 238.78480708521658, 240.8216884320335, 237.75784175229228, 258.63280931315035, 246.78161276485437, 244.06177955893747, 246.31529072160836, 233.82834773078045, 252.68407685842462, 250.3568236809391, 243.06894975606386, 239.4361278099821, 241.86049919623295, 239.96…	16.11745545816	[]	[0, 6]	31	238.2109640764	6.766504204455	-98.2177990682	16.2340662505
BOX_115_035_9	MEX	North America	Mexico	-0.51758014900005	0.34243379757151	True	31	[0.0, 1.00207396456, 2.00141002211, 3.00074607966, 5.00215610177, 6.00149215932, 8.00016427442, 9.00223823898, 10.0015742965, 11.0009103541, 12.0002464116, 13.0023203762, 14.0016564337, 15.0009924913, 16.0003285488, 17.0024025134, 18.0017385709, 19.0010746285, 20.0004106861, 21.0024846506, 22.0018207082, 23.0011567657, 24.0004928233, 25.0025667878, 26.0019028454, 27.0012389029, 28.0005749605, 29.…	[243.56237817911426, 138.47381693813344, 179.58121987575538, 131.02318527635154, 160.6731673667481, 209.50287552830304, 114.34937227055022, 182.25343521087416, 181.42895372807422, 176.5755753453289, 191.84087655046457, 186.94020998650308, 181.48037578197625, 177.30774230139158, 172.69832887818805, 192.54519902622172, 183.65605079327787, 181.91748737192657, 172.52842524577474, 169.00417547876083, …	16.10975030463	[]	[0, 6]	31	178.60817077881	6.7632684386436	-98.2136965838	16.2326772818
BOX_115_035_10	MEX	North America	Mexico	-0.55608467319244	0.30938201589787	True	31	[0.0, 1.00207396456, 2.00141002211, 3.00074607966, 5.00215610177, 6.00149215932, 8.00016427442, 9.00223823898, 10.0015742965, 11.0009103541, 12.0002464116, 13.0023203762, 14.0016564337, 15.0009924913, 16.0003285488, 17.0024025134, 18.0017385709, 19.0010746285, 20.0004106861, 21.0024846506, 22.0018207082, 23.0011567657, 24.0004928233, 25.0025667878, 26.0019028454, 27.0012389029, 28.0005749605, 29.…	[261.4365066382831, 150.29582755849302, 205.2763021942516, 141.00165766501354, 171.6930999174499, 190.50836503296028, 125.79370130864305, 191.87981719533985, 187.89758830444387, 192.62843101592316, 200.6311124292551, 191.28434603202686, 187.87591421305513, 182.27696497815356, 186.67541093473218, 197.66793082800257, 188.6980822368297, 191.11438661862246, 175.8187018440642, 179.08498062654914, 179.…	14.554832422719	[]	[0, 6]	31	187.21707357354	6.1104762426854	-98.2100828849	16.2311672014
BOX_115_035_11	MEX	North America	Mexico	-0.68897568771608	0.2958500186839	True	31	[0.0, 1.00207396456, 2.00141002211, 3.00074607966, 5.00215610177, 6.00149215932, 8.00016427442, 9.00223823898, 10.0015742965, 11.0009103541, 12.0002464116, 13.0023203762, 14.0016564337, 15.0009924913, 16.0003285488, 17.0024025134, 18.0017385709, 19.0010746285, 20.0004106861, 21.0024846506, 22.0018207082, 23.0011567657, 24.0004928233, 25.0025667878, 26.0019028454, 27.0012389029, 28.0005749605, 29.…	[298.5874368961032, 172.5570043061449, 223.1254279779583, 157.83229137689176, 189.98387093239106, 221.78321938021588, 141.6254471983496, 207.84614231030218, 207.84260591428932, 207.59905417078642, 209.81139682546615, 205.8901655774654, 204.92547224668493, 200.12528244552217, 197.81814416438237, 200.1417637552374, 197.1525795422153, 202.92264874444749, 188.89961236617472, 193.83201617665233, 182.1…	13.918221577078	[]	[0, 6]	31	204.76112774795	5.8432111913275	-98.2057079831	16.2288221884
BOX_115_035_12	MEX	North America	Mexico	-0.71035834555159	0.33860224778257	True	31	[0.0, 1.00207396456, 2.00141002211, 3.00074607966, 5.00215610177, 6.00149215932, 8.00016427442, 9.00223823898, 10.0015742965, 11.0009103541, 12.0002464116, 13.0023203762, 14.0016564337, 15.0009924913, 16.0003285488, 17.0024025134, 18.0017385709, 19.0010746285, 20.0004106861, 21.0024846506, 22.0018207082, 23.0011567657, 24.0004928233, 25.0025667878, 26.0019028454, 27.0012389029, 28.0005749605, 29.…	[369.2931673696307, 219.98260331964835, 281.26978788205264, 214.99040638391676, 238.8153951374595, 271.2362198418614, 192.64688927611465, 252.49980020545112, 253.473349137405, 255.31641618672103, 248.981757883839, 236.6847702794233, 247.2255405606621, 242.5247051178031, 238.5377026261616, 249.56074166225778, 236.35792374938347, 236.43563588112988, 229.67180231833535, 240.9061413960146, 230.494929…	16.242395050304	[]	[0]	31	247.81647867203	6.5937623855046	-98.201662832	16.2266539267
BOX_115_035_13	MEX	North America	Mexico	-0.77967706572538	0.3653441330552	True	31	[0.0, 1.00207396456, 2.00141002211, 3.00074607966, 5.00215610177, 6.00149215932, 8.00016427442, 9.00223823898, 10.0015742965, 11.0009103541, 12.0002464116, 13.0023203762, 14.0016564337, 15.0009924913, 16.0003285488, 17.0024025134, 18.0017385709, 19.0010746285, 20.0004106861, 21.0024846506, 22.0018207082, 23.0011567657, 24.0004928233, 25.0025667878, 26.0019028454, 27.0012389029, 28.0005749605, 29.…	[348.57501066162723, 179.32598303089785, 221.50508941676125, 174.15882308974363, 228.26304953595022, 243.61784364924696, 154.84055996122476, 225.01900160750662, 222.7331804038945, 209.35961143415807, 209.73592706510573, 200.79455048882173, 203.39091265658658, 213.0315297470539, 202.62816610032033, 220.74038001261462, 197.26014522320256, 199.4326834839032, 191.91008061468392, 184.89923821311805, 1…	17.525174890406	[]	[0]	31	211.50324800386	7.1145198549447	-98.1980680715	16.2241147802
BOX_115_035_14	MEX	North America	Mexico	-0.94807120371786	0.41467444694214	True	31	[0.0, 1.00207396456, 2.00141002211, 3.00074607966, 5.00215610177, 6.00149215932, 8.00016427442, 9.00223823898, 10.0015742965, 11.0009103541, 12.0002464116, 13.0023203762, 14.0016564337, 15.0009924913, 16.0003285488, 17.0024025134, 18.0017385709, 19.0010746285, 20.0004106861, 21.0024846506, 22.0018207082, 23.0011567657, 24.0004928233, 25.0025667878, 26.0019028454, 27.0012389029, 28.0005749605, 29.…	[374.3356579130997, 170.62175875401243, 230.42795528388285, 171.72782550548357, 208.7299899964661, 232.4573083327619, 156.84312289383556, 225.77494786561334, 219.50870176956957, 211.0161528026004, 202.6695858299985, 202.41109461928392, 203.22504479552094, 207.50561706809503, 203.45247282871162, 212.8393832534903, 184.8630556278087, 187.4983191200416, 174.00533198054347, 155.1867647427041, 184.364…	19.891499173786	[]	[0]	31	207.62040992982	8.0751525522024	-98.1941246998	16.2212310624
BOX_115_035_15	MEX	North America	Mexico	-0.92289617154321	0.41849381837723	True	31	[0.0, 1.00207396456, 2.00141002211, 3.00074607966, 5.00215610177, 6.00149215932, 8.00016427442, 9.00223823898, 10.0015742965, 11.0009103541, 12.0002464116, 13.0023203762, 14.0016564337, 15.0009924913, 16.0003285488, 17.0024025134, 18.0017385709, 19.0010746285, 20.0004106861, 21.0024846506, 22.0018207082, 23.0011567657, 24.0004928233, 25.0025667878, 26.0019028454, 27.0012389029, 28.0005749605, 29.…	[420.35133262445316, 182.18107720138033, 229.00320362555468, 160.9002855323403, 229.57796995053093, 228.40276728613935, 159.25358209515468, 210.33008422650482, 219.15801317755455, 206.83217666972018, 182.99668689196085, 182.99668689196085, 192.3234936728698, 193.52168493833886, 206.58570210351473, 204.95855790510637, 176.61703717528408, 190.87931483534805, 159.2561391311947, 158.60206122631277, 1…	20.074709708284	[]	[0]	31	203.90946040609	8.1495288464078	-98.1907767756	16.2187827848
BOX_115_035_16	MEX	North America	Mexico	0.52730793759297	0.34119026045933	True	31	[0.0, 1.00207396456, 2.00141002211, 3.00074607966, 5.00215610177, 6.00149215932, 8.00016427442, 9.00223823898, 10.0015742965, 11.0009103541, 12.0002464116, 13.0023203762, 14.0016564337, 15.0009924913, 16.0003285488, 17.0024025134, 18.0017385709, 19.0010746285, 20.0004106861, 21.0024846506, 22.0018207082, 23.0011567657, 24.0004928233, 25.0025667878, 26.0019028454, 27.0012389029, 28.0005749605, 29.…	[372.2670631222986, 154.26586901319052, 198.19409757508345, 151.47755495428044, 197.0567120215227, 198.25042315308198, 133.09609322817914, 195.29803744372435, 175.80232839862947, 170.21860542464532, 185.48799940431016, 196.3473587113607, 203.40784590633004, 214.42725700897944, 187.92859328025398, 198.1241502793513, 189.6491136306854, 184.71214600899637, 178.48652282974444, 202.71190537288876, 196…	16.366539217549	[]	[0]	31	176.89208392319	6.6441600437304	-98.1875430517	16.2165302823
BOX_115_035_17	MEX	North America	Mexico	0.5150054167077	0.25368901551751	True	31	[0.0, 1.00207396456, 2.00141002211, 3.00074607966, 5.00215610177, 6.00149215932, 8.00016427442, 9.00223823898, 10.0015742965, 11.0009103541, 12.0002464116, 13.0023203762, 14.0016564337, 15.0009924913, 16.0003285488, 17.0024025134, 18.0017385709, 19.0010746285, 20.0004106861, 21.0024846506, 22.0018207082, 23.0011567657, 24.0004928233, 25.0025667878, 26.0019028454, 27.0012389029, 28.0005749605, 29.…	[617.3063889399875, 503.8278636566903, 555.3421505797136, 487.43096828812537, 526.9959097596824, 544.1257865177689, 424.61854731263736, 537.6818977788761, 547.50651277347, 557.532335868468, 565.5774135448685, 556.0293144412236, 547.6376572665239, 550.6589728379574, 550.8002290942127, 561.0538456334128, 559.5864463571204, 559.725872144045, 556.4339377829766, 564.2235927757421, 561.6260608332557, 5…	11.35578583731	[6]	[0, 3]	31	540.65990809253	5.097165358257	-98.1826696893	16.2135834913
BOX_115_035_18	MEX	North America	Mexico	0.77224491750231	0.34637388177872	True	31	[0.0, 1.00207396456, 2.00141002211, 3.00074607966, 5.00215610177, 6.00149215932, 8.00016427442, 9.00223823898, 10.0015742965, 11.0009103541, 12.0002464116, 13.0023203762, 14.0016564337, 15.0009924913, 16.0003285488, 17.0024025134, 18.0017385709, 19.0010746285, 20.0004106861, 21.0024846506, 22.0018207082, 23.0011567657, 24.0004928233, 25.0025667878, 26.0019028454, 27.0012389029, 28.0005749605, 29.…	[606.296230261997, 470.2560003711816, 524.0944271320603, 452.38962555312446, 500.5106447225428, 515.1861617051803, 434.5879791072383, 510.7953920869724, 513.0923435572465, 533.2115408215088, 536.9606779530734, 522.6261828158249, 524.4425430662017, 531.5452196428334, 515.1308914895498, 528.9998308947024, 510.0571301635011, 523.7630756503627, 524.4261981298358, 543.3627177357447, 526.5965707108903,…	16.295108476187	[]	[0, 6]	31	503.46963447415	6.8410874814022	-98.179326646	16.211562043
BOX_115_035_19	MEX	North America	Mexico	0.1162082785175	0.26315120987598	True	31	[0.0, 1.00207396456, 2.00141002211, 3.00074607966, 5.00215610177, 6.00149215932, 8.00016427442, 9.00223823898, 10.0015742965, 11.0009103541, 12.0002464116, 13.0023203762, 14.0016564337, 15.0009924913, 16.0003285488, 17.0024025134, 18.0017385709, 19.0010746285, 20.0004106861, 21.0024846506, 22.0018207082, 23.0011567657, 24.0004928233, 25.0025667878, 26.0019028454, 27.0012389029, 28.0005749605, 29.…	[601.7712282984126, 476.85734909397803, 521.5349711561968, 466.88730285866194, 514.8740347821076, 521.7645392568899, 443.138313669258, 513.2398187749326, 517.0480565943989, 514.0773472026419, 523.3165278298072, 516.6804573297652, 518.2184307051976, 531.9007795548771, 515.0118175882948, 518.8769403085424, 514.443049546777, 511.22728759158986, 504.50710691300907, 516.0344743207793, 513.621537074798…	12.379908868236	[]	[0, 6]	31	508.53473190241	5.1973901416397	-98.1752661647	16.2093105444
BOX_115_035_20	MEX	North America	Mexico	0.082816864760068	0.29021774592691	True	31	[0.0, 1.00207396456, 2.00141002211, 3.00074607966, 5.00215610177, 6.00149215932, 8.00016427442, 9.00223823898, 10.0015742965, 11.0009103541, 12.0002464116, 13.0023203762, 14.0016564337, 15.0009924913, 16.0003285488, 17.0024025134, 18.0017385709, 19.0010746285, 20.0004106861, 21.0024846506, 22.0018207082, 23.0011567657, 24.0004928233, 25.0025667878, 26.0019028454, 27.0012389029, 28.0005749605, 29.…	[593.0468887792244, 443.50294463641933, 483.67950255521356, 434.2707186256832, 466.04751195997784, 473.81625271532835, 413.1021055113421, 472.6127200653113, 470.9996973913781, 472.7093708070038, 471.62340925059453, 474.99842975019345, 473.7722671519893, 475.8447731866769, 468.96549304036654, 473.7878885130273, 462.5298155676545, 465.9309289686322, 462.1898289892823, 477.9970808090085, 470.0322064…	13.921440809824	[]	[0]	31	462.23148524288	5.6515481335775	-98.1718373014	16.2075901541
BOX_115_035_21	MEX	North America	Mexico	-0.419239316896	0.23118664033498	True	31	[0.0, 1.00207396456, 2.00141002211, 3.00074607966, 5.00215610177, 6.00149215932, 8.00016427442, 9.00223823898, 10.0015742965, 11.0009103541, 12.0002464116, 13.0023203762, 14.0016564337, 15.0009924913, 16.0003285488, 17.0024025134, 18.0017385709, 19.0010746285, 20.0004106861, 21.0024846506, 22.0018207082, 23.0011567657, 24.0004928233, 25.0025667878, 26.0019028454, 27.0012389029, 28.0005749605, 29.…	[565.4733083753924, 470.9185712041817, 522.8772900155554, 477.5576211175766, 494.73246581484506, 501.47031762453673, 440.87365365274053, 508.9032139898251, 501.26117573503495, 501.12348402175604, 511.86508834340106, 506.0144382732937, 495.5343694728774, 497.5294618671682, 488.3660425070253, 504.1443030682986, 507.8960596298557, 490.2274720236995, 493.0748464801619, 496.7403913454859, 501.78061519…	10.876141649487	[]	[0, 6]	31	501.88538760036	4.5660717971472	-98.1675042292	16.2054536214
BOX_115_035_22	MEX	North America	Mexico	-0.3415141961271	0.22909293661834	True	31	[0.0, 1.00207396456, 2.00141002211, 3.00074607966, 5.00215610177, 6.00149215932, 8.00016427442, 9.00223823898, 10.0015742965, 11.0009103541, 12.0002464116, 13.0023203762, 14.0016564337, 15.0009924913, 16.0003285488, 17.0024025134, 18.0017385709, 19.0010746285, 20.0004106861, 21.0024846506, 22.0018207082, 23.0011567657, 24.0004928233, 25.0025667878, 26.0019028454, 27.0012389029, 28.0005749605, 29.…	[463.5657981449194, 368.6169815718198, 416.3025498966586, 373.95163145521826, 388.9912942897487, 393.0687147930811, 338.1138754332677, 409.07045930477045, 405.1607544346951, 404.55795316046243, 409.16519111893564, 402.8185184589909, 389.9549725103163, 392.899633311043, 384.1659649653724, 402.5997140982648, 395.9519185204667, 393.032101460914, 394.1842892351897, 399.34222667728136, 396.81054524369…	10.777643591436	[]	[0, 6]	31	398.37519404983	4.5247201039605	-98.1637937251	16.2038403033
BOX_115_035_23	MEX	North America	Mexico	-0.35297377458998	0.23381994433676	True	31	[0.0, 1.00207396456, 2.00141002211, 3.00074607966, 5.00215610177, 6.00149215932, 8.00016427442, 9.00223823898, 10.0015742965, 11.0009103541, 12.0002464116, 13.0023203762, 14.0016564337, 15.0009924913, 16.0003285488, 17.0024025134, 18.0017385709, 19.0010746285, 20.0004106861, 21.0024846506, 22.0018207082, 23.0011567657, 24.0004928233, 25.0025667878, 26.0019028454, 27.0012389029, 28.0005749605, 29.…	[628.7168796073864, 534.228817011734, 580.6669511272742, 532.0597428667602, 545.1729227145444, 575.1587471123254, 500.52333680533724, 563.9610273477842, 568.1755720007534, 569.1704159395288, 576.8289336828682, 566.9739380202859, 553.0565215635379, 557.4226605517239, 547.8047887525803, 560.0200874313373, 556.2370243036911, 558.7930746327756, 551.350130028774, 558.8666649589181, 560.7754356607214, …	11.000025530039	[]	[0, 6]	31	561.70581850432	4.6180818130054	-98.1594486462	16.2019510736
BOX_115_035_24	MEX	North America	Mexico	-0.28604613547959	0.22670226779793	True	31	[0.0, 1.00207396456, 2.00141002211, 3.00074607966, 5.00215610177, 6.00149215932, 8.00016427442, 9.00223823898, 10.0015742965, 11.0009103541, 12.0002464116, 13.0023203762, 14.0016564337, 15.0009924913, 16.0003285488, 17.0024025134, 18.0017385709, 19.0010746285, 20.0004106861, 21.0024846506, 22.0018207082, 23.0011567657, 24.0004928233, 25.0025667878, 26.0019028454, 27.0012389029, 28.0005749605, 29.…	[1021.2215400741853, 915.8204814573461, 969.3016381021076, 916.8493181955849, 932.2461109428953, 960.6349062403924, 888.7842991735498, 946.7866796020551, 943.6071397772054, 946.1829074319163, 959.5634803218541, 942.684937062477, 947.8332946624615, 933.144098823995, 935.5866919679481, 944.8018060623302, 939.2004309116841, 936.3511056260475, 938.019878343834, 941.1088495152186, 946.4533825901485, 9…	10.665173135504	[]	[0, 6]	31	944.29096232846	4.4775025018489	-98.155488224	16.2002290917
BOX_115_035_25	MEX	North America	Mexico	-0.04885484185121	0.33093089391232	True	31	[0.0, 1.00207396456, 2.00141002211, 3.00074607966, 5.00215610177, 6.00149215932, 8.00016427442, 9.00223823898, 10.0015742965, 11.0009103541, 12.0002464116, 13.0023203762, 14.0016564337, 15.0009924913, 16.0003285488, 17.0024025134, 18.0017385709, 19.0010746285, 20.0004106861, 21.0024846506, 22.0018207082, 23.0011567657, 24.0004928233, 25.0025667878, 26.0019028454, 27.0012389029, 28.0005749605, 29.…	[996.6173457419671, 886.3118388788737, 941.002356180533, 883.5939490499094, 896.193853872301, 933.1638218951148, 861.6581953091584, 920.1783325654864, 909.172699871688, 921.7840076911494, 926.626510329405, 915.7912595077977, 911.0208490336447, 915.3288936385793, 910.2634990320342, 922.3869132035514, 902.392582527145, 910.2432809536097, 903.1959199872458, 941.3117092037891, 906.7253152355399, 901.…	15.874412819457	[]	[0]	31	909.78051320009	6.4443755270187	-98.1513965174	16.1984500277
BOX_115_035_26	MEX	North America	Mexico	-0.37426688586006	0.26016329110922	True	31	[0.0, 1.00207396456, 2.00141002211, 3.00074607966, 5.00215610177, 6.00149215932, 8.00016427442, 9.00223823898, 10.0015742965, 11.0009103541, 12.0002464116, 13.0023203762, 14.0016564337, 15.0009924913, 16.0003285488, 17.0024025134, 18.0017385709, 19.0010746285, 20.0004106861, 21.0024846506, 22.0018207082, 23.0011567657, 24.0004928233, 25.0025667878, 26.0019028454, 27.0012389029, 28.0005749605, 29.…	[983.4943449006491, 868.4463074054482, 924.2317815156962, 867.0278306798033, 882.98398443101, 916.1897492007796, 843.1190647635326, 902.9418567357147, 895.3166875128705, 900.030648245993, 910.0020541812706, 897.1311675549916, 902.5281430114337, 886.1499381112777, 892.049877732151, 907.2902272706066, 888.5783500371161, 891.4060476682307, 884.5828819326023, 901.1093989678676, 896.4213056770842, 882…	12.239345933241	[]	[0, 6]	31	898.49531819555	5.1383774308824	-98.1473048046	16.1966709609
BOX_115_035_27	MEX	North America	Mexico	-0.35941233040142	0.22658534334729	True	31	[0.0, 1.00207396456, 2.00141002211, 3.00074607966, 5.00215610177, 6.00149215932, 8.00016427442, 9.00223823898, 10.0015742965, 11.0009103541, 12.0002464116, 13.0023203762, 14.0016564337, 15.0009924913, 16.0003285488, 17.0024025134, 18.0017385709, 19.0010746285, 20.0004106861, 21.0024846506, 22.0018207082, 23.0011567657, 24.0004928233, 25.0025667878, 26.0019028454, 27.0012389029, 28.0005749605, 29.…	[971.820076733049, 853.9239290129594, 905.6460166110005, 855.5708119869659, 876.5058156003355, 898.7360947273432, 831.7990702418725, 882.1256461404192, 885.8338848143787, 881.9885465744293, 896.148842587292, 882.5055932393012, 885.0092099521099, 883.1179286308723, 873.9885360440613, 892.4717986328195, 879.4819661394516, 884.086842917474, 870.6467949310128, 880.2304803870315, 876.6802039915417, 86…	10.659677270355	[]	[0, 6]	31	884.25105619757	4.4751934332655	-98.1432130855	16.1948918915
BOX_115_035_28	MEX	North America	Mexico	0.007029814917774	0.29193442786787	True	31	[0.0, 1.00207396456, 2.00141002211, 3.00074607966, 5.00215610177, 6.00149215932, 8.00016427442, 9.00223823898, 10.0015742965, 11.0009103541, 12.0002464116, 13.0023203762, 14.0016564337, 15.0009924913, 16.0003285488, 17.0024025134, 18.0017385709, 19.0010746285, 20.0004106861, 21.0024846506, 22.0018207082, 23.0011567657, 24.0004928233, 25.0025667878, 26.0019028454, 27.0012389029, 28.0005749605, 29.…	[979.7619675970283, 851.9081475933149, 907.5851180891034, 856.3497009680324, 874.6053737738005, 882.846641760891, 827.9740400956867, 880.5722826791565, 888.1844027126937, 881.0438546324982, 886.6545156248765, 880.3244669320662, 876.0889544228532, 898.1684589931607, 873.9376140349036, 895.5586360988523, 881.3066126553156, 877.2180246844757, 878.0274901392893, 878.5798359553609, 874.5207701667389, …	14.003578081182	[]	[0]	31	876.14060166049	5.6849666472747	-98.1391213601	16.1931128193
BOX_115_035_29	MEX	North America	Mexico	-0.11708452155011	0.275865355069	True	31	[0.0, 1.00207396456, 2.00141002211, 3.00074607966, 5.00215610177, 6.00149215932, 8.00016427442, 9.00223823898, 10.0015742965, 11.0009103541, 12.0002464116, 13.0023203762, 14.0016564337, 15.0009924913, 16.0003285488, 17.0024025134, 18.0017385709, 19.0010746285, 20.0004106861, 21.0024846506, 22.0018207082, 23.0011567657, 24.0004928233, 25.0025667878, 26.0019028454, 27.0012389029, 28.0005749605, 29.…	[992.4813002545264, 865.2105520851592, 911.8891839231693, 869.1256246055817, 891.3192039856599, 898.8054628089341, 844.9481365753148, 892.2241969654892, 899.048149736832, 896.1761633606621, 911.7587841376595, 896.0709645559826, 893.6528479431212, 892.1885442583814, 879.8998056210853, 904.3189866003291, 890.6898925546078, 895.4678004262028, 884.1791792014973, 891.3950161058724, 895.2158036453477, …	13.232987257389	[]	[0]	31	889.98203549474	5.3720592279779	-98.1350296284	16.1913337443
BOX_115_035_30	MEX	North America	Mexico	-0.20757147654521	0.28709359596062	True	31	[0.0, 1.00207396456, 2.00141002211, 3.00074607966, 5.00215610177, 6.00149215932, 8.00016427442, 9.00223823898, 10.0015742965, 11.0009103541, 12.0002464116, 13.0023203762, 14.0016564337, 15.0009924913, 16.0003285488, 17.0024025134, 18.0017385709, 19.0010746285, 20.0004106861, 21.0024846506, 22.0018207082, 23.0011567657, 24.0004928233, 25.0025667878, 26.0019028454, 27.0012389029, 28.0005749605, 29.…	[997.431221767412, 860.7377514365407, 914.3216601741793, 861.9796524798696, 875.1904545119913, 895.9669229090146, 837.6395459116463, 887.6504171778425, 890.9734160535583, 885.6236671626422, 901.8796124948735, 885.9829297010265, 882.124489475254, 896.5945547817757, 875.3639153892838, 894.744377054665, 886.186208252841, 884.7262088758498, 881.1147432359098, 890.7498669255846, 887.255642666748, 876.…	13.771575963739	[]	[0]	31	884.48369346038	5.5907097646695	-98.1309447838	16.1895408705
BOX_115_035_31	MEX	North America	Mexico	-0.18074208531992	0.28234285696961	True	31	[0.0, 1.00207396456, 2.00141002211, 3.00074607966, 5.00215610177, 6.00149215932, 8.00016427442, 9.00223823898, 10.0015742965, 11.0009103541, 12.0002464116, 13.0023203762, 14.0016564337, 15.0009924913, 16.0003285488, 17.0024025134, 18.0017385709, 19.0010746285, 20.0004106861, 21.0024846506, 22.0018207082, 23.0011567657, 24.0004928233, 25.0025667878, 26.0019028454, 27.0012389029, 28.0005749605, 29.…	[984.7054773360479, 850.7983135854762, 904.9812477439949, 852.860084897667, 864.9801530423399, 888.0815786564665, 826.7524127090704, 875.8743961800014, 881.723052170753, 880.1579250112105, 880.8621042452894, 877.683057978737, 871.4827441035901, 885.9400380942427, 862.3297821522685, 885.4385833931549, 875.4039780094985, 877.8581019990561, 870.9871523069429, 879.268606552279, 873.0593985747257, 867…	13.543695613648	[]	[0]	31	873.91324399381	5.4981971030645	-98.1269403854	16.1875870722
BOX_115_035_32	MEX	North America	Mexico	-0.030365421769239	0.27422444412921	True	31	[0.0, 1.00207396456, 2.00141002211, 3.00074607966, 5.00215610177, 6.00149215932, 8.00016427442, 9.00223823898, 10.0015742965, 11.0009103541, 12.0002464116, 13.0023203762, 14.0016564337, 15.0009924913, 16.0003285488, 17.0024025134, 18.0017385709, 19.0010746285, 20.0004106861, 21.0024846506, 22.0018207082, 23.0011567657, 24.0004928233, 25.0025667878, 26.0019028454, 27.0012389029, 28.0005749605, 29.…	[970.4689703650753, 832.114256077837, 884.4432394535229, 833.9610081175281, 848.8565414053145, 862.9485525841446, 809.6890839945676, 861.4888493844077, 864.0205805389745, 866.2401217993463, 866.574942631467, 859.0961462432856, 854.3696492553817, 858.4145018547881, 852.3346762504785, 867.5823788030326, 863.058594272168, 858.1234707426377, 851.4239766101077, 865.7532015616274, 859.7585924178975, 84…	13.15428829588	[]	[0]	31	854.58531755455	5.3400996442575	-98.122935979	16.1856332699
BOX_115_035_33	MEX	North America	Mexico	-0.21291436407722	0.30219468051634	True	31	[0.0, 1.00207396456, 2.00141002211, 3.00074607966, 5.00215610177, 6.00149215932, 8.00016427442, 9.00223823898, 10.0015742965, 11.0009103541, 12.0002464116, 13.0023203762, 14.0016564337, 15.0009924913, 16.0003285488, 17.0024025134, 18.0017385709, 19.0010746285, 20.0004106861, 21.0024846506, 22.0018207082, 23.0011567657, 24.0004928233, 25.0025667878, 26.0019028454, 27.0012389029, 28.0005749605, 29.…	[966.9478672459489, 826.145008396117, 874.0966247719417, 827.2724690419454, 839.3591138696565, 881.606522341743, 799.9209537978492, 852.3069126445286, 855.4417142089212, 855.44140298089, 855.4679651650994, 848.8582815238575, 848.9058488502676, 856.5617130526351, 842.943895560998, 861.7939754529565, 851.686437890295, 848.7240379933014, 844.6626040260704, 850.3620224789399, 844.5233369052872, 832.3…	14.495963870517	[]	[0]	31	849.28182719681	5.8847804124391	-98.1189315644	16.1836794637
BOX_115_035_34	MEX	North America	Mexico	-0.14282009841652	0.29539325479994	True	31	[0.0, 1.00207396456, 2.00141002211, 3.00074607966, 5.00215610177, 6.00149215932, 8.00016427442, 9.00223823898, 10.0015742965, 11.0009103541, 12.0002464116, 13.0023203762, 14.0016564337, 15.0009924913, 16.0003285488, 17.0024025134, 18.0017385709, 19.0010746285, 20.0004106861, 21.0024846506, 22.0018207082, 23.0011567657, 24.0004928233, 25.0025667878, 26.0019028454, 27.0012389029, 28.0005749605, 29.…	[960.5397794229513, 814.3587931772673, 870.5918226072054, 817.4267189080135, 827.4455550505703, 853.9212594950552, 787.7649618948786, 838.1987549233639, 841.1845190742415, 837.5637776098021, 845.0436013799365, 843.8303906357985, 830.3237943973879, 851.3629262003751, 831.1953813670639, 850.3168639321444, 845.8845696913729, 844.124770324823, 832.6594122587628, 842.0714076194845, 839.412867027809, 8…	14.169716690697	[]	[0]	31	837.05933319347	5.7523336108947	-98.1149271417	16.1817256535
BOX_115_035_35	MEX	North America	Mexico	-0.21682532050177	0.27701547077401	True	31	[0.0, 1.00207396456, 2.00141002211, 3.00074607966, 5.00215610177, 6.00149215932, 8.00016427442, 9.00223823898, 10.0015742965, 11.0009103541, 12.0002464116, 13.0023203762, 14.0016564337, 15.0009924913, 16.0003285488, 17.0024025134, 18.0017385709, 19.0010746285, 20.0004106861, 21.0024846506, 22.0018207082, 23.0011567657, 24.0004928233, 25.0025667878, 26.0019028454, 27.0012389029, 28.0005749605, 29.…	[955.9935225660819, 808.5814232927187, 853.1231145136945, 808.5814232927187, 820.9576760811639, 832.626980988937, 781.6119167499396, 834.5254585299385, 836.7167604207426, 830.48455052426, 849.2453669332778, 839.2540552234133, 829.3766581666081, 835.4199846989868, 828.9606230998505, 840.5207382363042, 831.4539660611961, 830.8366358884509, 822.2865297254396, 833.2278743149643, 827.4584008625386, 81…	13.28814787518	[]	[0]	31	829.44067464552	5.3944548602335	-98.1109227108	16.1797718393
BOX_115_035_36	MEX	North America	Mexico	-0.12395117767052	0.29011702386398	True	31	[0.0, 1.00207396456, 2.00141002211, 3.00074607966, 5.00215610177, 6.00149215932, 8.00016427442, 9.00223823898, 10.0015742965, 11.0009103541, 12.0002464116, 13.0023203762, 14.0016564337, 15.0009924913, 16.0003285488, 17.0024025134, 18.0017385709, 19.0010746285, 20.0004106861, 21.0024846506, 22.0018207082, 23.0011567657, 24.0004928233, 25.0025667878, 26.0019028454, 27.0012389029, 28.0005749605, 29.…	[958.7891674991483, 810.2557578892353, 862.1320512986662, 810.2557578892353, 825.5707937983522, 829.17403051356, 783.7281079276877, 835.1742487713478, 839.7533486127921, 837.685185641117, 851.4400368422376, 835.8502951335029, 824.9373456852013, 841.4473161084845, 825.8399656965839, 844.5583779842605, 831.6860697125794, 840.3524713858275, 830.3382301357009, 836.9084564664375, 840.4552695243475, 82…	13.916609190971	[]	[0]	31	831.1190647078	5.6495882274299	-98.1069182718	16.1778180212
BOX_115_035_37	MEX	North America	Mexico	-0.37646853465985	0.32722696288082	True	31	[0.0, 1.00207396456, 2.00141002211, 3.00074607966, 5.00215610177, 6.00149215932, 8.00016427442, 9.00223823898, 10.0015742965, 11.0009103541, 12.0002464116, 13.0023203762, 14.0016564337, 15.0009924913, 16.0003285488, 17.0024025134, 18.0017385709, 19.0010746285, 20.0004106861, 21.0024846506, 22.0018207082, 23.0011567657, 24.0004928233, 25.0025667878, 26.0019028454, 27.0012389029, 28.0005749605, 29.…	[964.3442756654455, 802.2784172429102, 861.7451644716524, 807.9541500040988, 823.5856770986378, 865.0982343338876, 775.8407867085691, 830.5605981015701, 836.9331112714415, 829.1466326472564, 842.7017778197319, 828.9803299273677, 831.9858424163092, 835.1983231188717, 821.3982498591037, 839.5246509961775, 832.137706786892, 828.181840955167, 826.2417447308108, 819.5815097470631, 829.296590880922, 81…	15.696734563535	[]	[0]	31	831.49029986983	6.3722462149152	-98.1029138247	16.1758641991
BOX_115_035_38	MEX	North America	Mexico	-0.22652526214204	0.27040586476532	True	31	[0.0, 1.00207396456, 2.00141002211, 3.00074607966, 5.00215610177, 6.00149215932, 8.00016427442, 9.00223823898, 10.0015742965, 11.0009103541, 12.0002464116, 13.0023203762, 14.0016564337, 15.0009924913, 16.0003285488, 17.0024025134, 18.0017385709, 19.0010746285, 20.0004106861, 21.0024846506, 22.0018207082, 23.0011567657, 24.0004928233, 25.0025667878, 26.0019028454, 27.0012389029, 28.0005749605, 29.…	[994.7320779070292, 845.7482610037172, 894.0458033906597, 845.801133001499, 858.935149951502, 880.5783003904843, 819.210079004746, 868.1358868008883, 874.4918248232295, 869.4680582965156, 875.6054556899621, 872.1870815517204, 858.9371880155117, 862.863070835171, 860.4527973514251, 872.2126580668762, 862.4307677522319, 866.6115539408862, 858.9383864715583, 872.7143041693057, 861.6622364692295, 853…	12.971086965801	[]	[0]	31	865.73634862135	5.2657414493671	-98.0989093695	16.1739103731
BOX_115_035_39	MEX	North America	Mexico	0.074143251986172	0.29824374073184	True	31	[0.0, 1.00207396456, 2.00141002211, 3.00074607966, 5.00215610177, 6.00149215932, 8.00016427442, 9.00223823898, 10.0015742965, 11.0009103541, 12.0002464116, 13.0023203762, 14.0016564337, 15.0009924913, 16.0003285488, 17.0024025134, 18.0017385709, 19.0010746285, 20.0004106861, 21.0024846506, 22.0018207082, 23.0011567657, 24.0004928233, 25.0025667878, 26.0019028454, 27.0012389029, 28.0005749605, 29.…	[993.6109643229603, 838.0215126273723, 887.0280579295071, 837.971858133521, 851.7662794422979, 872.5816013780419, 805.306039173494, 863.1622568845576, 871.0828670355339, 864.3202710029104, 864.9839332414541, 865.4292013559095, 856.293066799322, 872.0847283745054, 851.651468949221, 876.9243510384368, 864.4662607384647, 863.9901630610199, 860.9742545539086, 862.3064616277026, 867.6328996904095, 845…	14.306425788162	[]	[0]	31	857.30018155016	5.8078363083487	-98.0949049061	16.1719565431
BOX_115_035_40	MEX	North America	Mexico	-0.45195793652997	0.29350145421498	True	31	[0.0, 1.00207396456, 2.00141002211, 3.00074607966, 5.00215610177, 6.00149215932, 8.00016427442, 9.00223823898, 10.0015742965, 11.0009103541, 12.0002464116, 13.0023203762, 14.0016564337, 15.0009924913, 16.0003285488, 17.0024025134, 18.0017385709, 19.0010746285, 20.0004106861, 21.0024846506, 22.0018207082, 23.0011567657, 24.0004928233, 25.0025667878, 26.0019028454, 27.0012389029, 28.0005749605, 29.…	[1001.9056638784423, 853.2219546907702, 901.1037212370007, 852.8639460836503, 875.2109722176891, 902.7342783658031, 824.9951064964432, 875.3121426337652, 887.4018422689013, 872.6557542651517, 881.0579807806713, 873.195799028813, 875.2724592866982, 876.7266545920495, 863.4608447081112, 878.4048660065911, 880.0519496939618, 873.4970124903789, 863.4541902577222, 871.0110679494157, 870.1141874498819,…	14.078957458774	[]	[0]	31	876.69226418865	5.7154932231512	-98.0909004346	16.1700027091
BOX_115_035_41	MEX	North America	Mexico	-0.27828645349324	0.28434672270331	True	31	[0.0, 1.00207396456, 2.00141002211, 3.00074607966, 5.00215610177, 6.00149215932, 8.00016427442, 9.00223823898, 10.0015742965, 11.0009103541, 12.0002464116, 13.0023203762, 14.0016564337, 15.0009924913, 16.0003285488, 17.0024025134, 18.0017385709, 19.0010746285, 20.0004106861, 21.0024846506, 22.0018207082, 23.0011567657, 24.0004928233, 25.0025667878, 26.0019028454, 27.0012389029, 28.0005749605, 29.…	[1007.9817239723346, 857.5960625536516, 914.7709289482019, 854.0449144683761, 870.6224095968557, 868.3461154397802, 828.3869843958263, 871.7309729738249, 877.4690127152395, 875.9500719845643, 882.3792722646176, 871.1514318289601, 865.6055453926242, 886.7751878052119, 864.1164836818082, 886.526774812387, 875.7349838880857, 880.6686367142352, 865.0372628954796, 874.3261987333082, 876.9950531746787,…	13.639812570891	[]	[0]	31	874.20814621809	5.5372192173005	-98.086895955	16.1680488711
BOX_115_035_42	MEX	North America	Mexico	-0.35884085478677	0.26161141492126	True	31	[0.0, 1.00207396456, 2.00141002211, 3.00074607966, 5.00215610177, 6.00149215932, 8.00016427442, 9.00223823898, 10.0015742965, 11.0009103541, 12.0002464116, 13.0023203762, 14.0016564337, 15.0009924913, 16.0003285488, 17.0024025134, 18.0017385709, 19.0010746285, 20.0004106861, 21.0024846506, 22.0018207082, 23.0011567657, 24.0004928233, 25.0025667878, 26.0019028454, 27.0012389029, 28.0005749605, 29.…	[1027.7528870110439, 865.4302991473111, 906.1191791878189, 865.2349591399694, 884.4606587769287, 901.7989030937425, 842.2785583333651, 887.5648632350717, 892.3029235327384, 898.04003243896, 890.6442230128973, 890.3312508787168, 878.7436083865286, 901.1410303095817, 880.6875361622185, 893.618497205921, 889.4436197041242, 889.3072857926028, 879.5672869033899, 882.4141211067559, 887.7978343497882, 8…	12.549226862406	[]	[0]	31	887.8653660928	5.094483584858	-98.0828914673	16.1660950292
BOX_115_035_43	MEX	North America	Mexico	-0.39523492376963	0.27492645926719	True	31	[0.0, 1.00207396456, 2.00141002211, 3.00074607966, 5.00215610177, 6.00149215932, 8.00016427442, 9.00223823898, 10.0015742965, 11.0009103541, 12.0002464116, 13.0023203762, 14.0016564337, 15.0009924913, 16.0003285488, 17.0024025134, 18.0017385709, 19.0010746285, 20.0004106861, 21.0024846506, 22.0018207082, 23.0011567657, 24.0004928233, 25.0025667878, 26.0019028454, 27.0012389029, 28.0005749605, 29.…	[1049.5071744474649, 877.5038370616452, 930.9580171853582, 873.8094445339378, 896.8733150000156, 892.3834465008465, 856.3733571353144, 898.7646271115533, 907.9202348637849, 911.8254026769855, 907.3636319009843, 895.2320283386562, 896.7927839083055, 907.2774750119837, 896.127888669062, 909.260218338018, 894.0535344493078, 905.5387064878418, 892.9325944479073, 888.5717619833443, 894.3274885013217, …	13.187931017304	[]	[0]	31	899.81501433302	5.3537735412681	-98.0788869715	16.1641411833
BOX_115_035_44	MEX	North America	Mexico	-0.41319084624991	0.2791074882061	True	31	[0.0, 1.00207396456, 2.00141002211, 3.00074607966, 5.00215610177, 6.00149215932, 8.00016427442, 9.00223823898, 10.0015742965, 11.0009103541, 12.0002464116, 13.0023203762, 14.0016564337, 15.0009924913, 16.0003285488, 17.0024025134, 18.0017385709, 19.0010746285, 20.0004106861, 21.0024846506, 22.0018207082, 23.0011567657, 24.0004928233, 25.0025667878, 26.0019028454, 27.0012389029, 28.0005749605, 29.…	[1065.5384521175783, 889.2034101001381, 938.7527733747185, 890.1874178200993, 907.227748493078, 927.1897020665358, 866.8837300480473, 912.844786865676, 917.1511419249648, 917.6296639391452, 919.1738178895704, 913.3396567761122, 904.3701004464796, 914.532110488658, 906.9683912529686, 913.8297697749035, 909.8950533202961, 910.6433198055324, 909.175013860623, 927.221583938533, 910.4779508648189, 903…	13.388491386362	[]	[0]	31	913.23512034161	5.4351928509022	-98.0748888675	16.1621756605
BOX_115_035_45	MEX	North America	Mexico	-0.35051192666251	0.26216295364475	True	31	[0.0, 1.00207396456, 2.00141002211, 3.00074607966, 5.00215610177, 6.00149215932, 8.00016427442, 9.00223823898, 10.0015742965, 11.0009103541, 12.0002464116, 13.0023203762, 14.0016564337, 15.0009924913, 16.0003285488, 17.0024025134, 18.0017385709, 19.0010746285, 20.0004106861, 21.0024846506, 22.0018207082, 23.0011567657, 24.0004928233, 25.0025667878, 26.0019028454, 27.0012389029, 28.0005749605, 29.…	[1063.5781052328207, 896.3555742793798, 943.3136481906193, 891.3308343420425, 911.3018005940314, 924.5509464519293, 874.7695218174515, 915.8949800352159, 918.9792272146178, 925.6384514277532, 924.7466055283677, 917.0367555008571, 909.6593360246505, 915.3757908741403, 911.440334394639, 925.9278702584786, 919.1260930868199, 921.0679251973731, 910.9003510188683, 925.8796761112192, 909.3911249779526,…	12.575685995393	[]	[0]	31	917.01125405384	5.1052247214621	-98.0709463585	16.1601087514
BOX_115_035_46	MEX	North America	Mexico	-0.34844425366998	0.26344228772936	True	31	[0.0, 1.00207396456, 2.00141002211, 3.00074607966, 5.00215610177, 6.00149215932, 8.00016427442, 9.00223823898, 10.0015742965, 11.0009103541, 12.0002464116, 13.0023203762, 14.0016564337, 15.0009924913, 16.0003285488, 17.0024025134, 18.0017385709, 19.0010746285, 20.0004106861, 21.0024846506, 22.0018207082, 23.0011567657, 24.0004928233, 25.0025667878, 26.0019028454, 27.0012389029, 28.0005749605, 29.…	[1074.3548369985874, 889.6869333183845, 938.7239422208639, 892.9330500880536, 912.697435500819, 919.3489250239929, 868.7870347497601, 915.659182303157, 915.6939167050125, 911.9839057816739, 922.8595682629528, 909.1473611659469, 913.7504400249844, 921.2761039894076, 909.1844199006049, 924.9053471237917, 916.7279116113261, 911.4245699231756, 906.8347311369531, 912.8390809413872, 907.1651032218588, …	12.637050812587	[]	[0]	31	913.43525050953	5.1301369689248	-98.06700384	16.1580418373
BOX_115_035_47	MEX	North America	Mexico	-0.52406756950345	0.32157309865054	True	31	[0.0, 1.00207396456, 2.00141002211, 3.00074607966, 5.00215610177, 6.00149215932, 8.00016427442, 9.00223823898, 10.0015742965, 11.0009103541, 12.0002464116, 13.0023203762, 14.0016564337, 15.0009924913, 16.0003285488, 17.0024025134, 18.0017385709, 19.0010746285, 20.0004106861, 21.0024846506, 22.0018207082, 23.0011567657, 24.0004928233, 25.0025667878, 26.0019028454, 27.0012389029, 28.0005749605, 29.…	[1095.7404611271938, 924.3198187845991, 973.5132919575977, 925.389458819713, 940.9403360389057, 983.44365443459, 897.3342106765749, 945.0742961532392, 950.9901939373627, 954.0870112453679, 954.508851734433, 938.321820352465, 938.4088302737451, 951.5125795842329, 937.9340611097473, 953.7430133948496, 950.827268142322, 957.0813682348563, 942.778920445878, 945.0365323844663, 949.3901261397007, 934.9…	15.425524692048	[]	[0]	31	950.00710833168	6.2621458307545	-98.0630613121	16.1559749183
BOX_115_035_48	MEX	North America	Mexico	-0.49646963619255	0.29929289745094	True	31	[0.0, 1.00207396456, 2.00141002211, 3.00074607966, 5.00215610177, 6.00149215932, 8.00016427442, 9.00223823898, 10.0015742965, 11.0009103541, 12.0002464116, 13.0023203762, 14.0016564337, 15.0009924913, 16.0003285488, 17.0024025134, 18.0017385709, 19.0010746285, 20.0004106861, 21.0024846506, 22.0018207082, 23.0011567657, 24.0004928233, 25.0025667878, 26.0019028454, 27.0012389029, 28.0005749605, 29.…	[1094.2560611957242, 915.7951843106516, 975.0728923200498, 920.4519496595005, 946.6361800225059, 947.5192845539751, 894.2803662434048, 946.2009320035542, 946.9171913992825, 946.5837421778084, 950.7443128022456, 945.1050015272517, 933.835957856182, 952.6315938628875, 939.0014282531424, 955.2384561547843, 937.8113593557412, 944.1102137503179, 931.8731234944692, 942.279448773906, 938.9734923576431, …	14.356768033104	[]	[0]	31	944.79469559339	5.8282729679472	-98.0591187748	16.1539079944
BOX_115_035_49	MEX	North America	Mexico	-0.52068947121276	0.27589683747302	True	31	[0.0, 1.00207396456, 2.00141002211, 3.00074607966, 5.00215610177, 6.00149215932, 8.00016427442, 9.00223823898, 10.0015742965, 11.0009103541, 12.0002464116, 13.0023203762, 14.0016564337, 15.0009924913, 16.0003285488, 17.0024025134, 18.0017385709, 19.0010746285, 20.0004106861, 21.0024846506, 22.0018207082, 23.0011567657, 24.0004928233, 25.0025667878, 26.0019028454, 27.0012389029, 28.0005749605, 29.…	[1100.3063627190431, 929.6925389133182, 975.3401570197411, 926.7019821574899, 952.1300231612272, 974.0977065279392, 905.0044843085215, 945.5863207282364, 948.8433461498439, 955.7926455075118, 954.6346872792783, 951.5558720678854, 941.7888305917029, 938.5871048164882, 941.3528870502633, 956.1094313135471, 944.7927783143872, 954.305417978376, 936.904224877704, 945.5936811983041, 941.0160404970693, …	13.234484273984	[]	[0]	31	951.04406206837	5.3726701760602	-98.055176228	16.1518410654
BOX_115_035_50	MEX	North America	Mexico	-0.45957837350977	0.26382838764802	True	31	[0.0, 1.00207396456, 2.00141002211, 3.00074607966, 5.00215610177, 6.00149215932, 8.00016427442, 9.00223823898, 10.0015742965, 11.0009103541, 12.0002464116, 13.0023203762, 14.0016564337, 15.0009924913, 16.0003285488, 17.0024025134, 18.0017385709, 19.0010746285, 20.0004106861, 21.0024846506, 22.0018207082, 23.0011567657, 24.0004928233, 25.0025667878, 26.0019028454, 27.0012389029, 28.0005749605, 29.…	[1103.0398221806854, 919.2068240566706, 969.7010781628048, 923.4313497859509, 938.2426029026437, 957.490305550619, 897.0692185926503, 938.0640198880209, 944.8934873029751, 943.1680506612274, 944.9541372074916, 941.1522870671353, 938.9673721898433, 942.013338899629, 936.0058290495904, 949.4539904079325, 947.412886342832, 938.690037816411, 926.7955922193721, 943.1408495086528, 936.3935564361982, 92…	12.65556906953	[]	[0]	31	942.51822706005	5.1376552148493	-98.0512336717	16.1497741316
BOX_115_035_51	MEX	North America	Mexico	-0.34565313134815	0.26973412157992	True	31	[0.0, 1.00207396456, 2.00141002211, 3.00074607966, 5.00215610177, 6.00149215932, 8.00016427442, 9.00223823898, 10.0015742965, 11.0009103541, 12.0002464116, 13.0023203762, 14.0016564337, 15.0009924913, 16.0003285488, 17.0024025134, 18.0017385709, 19.0010746285, 20.0004106861, 21.0024846506, 22.0018207082, 23.0011567657, 24.0004928233, 25.0025667878, 26.0019028454, 27.0012389029, 28.0005749605, 29.…	[1111.715606703658, 928.3347729136092, 979.322229104146, 931.708001912801, 938.2280814590946, 950.8174936456631, 906.0769588466866, 946.2077392602442, 949.39935398366, 951.6205375741401, 961.1852981042973, 946.7336133632235, 943.7889625989443, 950.7156740049194, 941.1164617928124, 957.9388632138177, 951.770077839284, 956.6101183273654, 938.1666530500479, 954.0539568757927, 941.5271663881691, 931.…	12.938857818149	[]	[0]	31	948.27841677495	5.2526602988561	-98.047291106	16.1477071927
BOX_115_035_52	MEX	North America	Mexico	-0.57220406529068	0.30575396473362	True	31	[0.0, 1.00207396456, 2.00141002211, 3.00074607966, 5.00215610177, 6.00149215932, 8.00016427442, 9.00223823898, 10.0015742965, 11.0009103541, 12.0002464116, 13.0023203762, 14.0016564337, 15.0009924913, 16.0003285488, 17.0024025134, 18.0017385709, 19.0010746285, 20.0004106861, 21.0024846506, 22.0018207082, 23.0011567657, 24.0004928233, 25.0025667878, 26.0019028454, 27.0012389029, 28.0005749605, 29.…	[1105.5082689604642, 925.391471233046, 979.9470501635905, 925.3005441002265, 948.1320117616269, 985.2760664749144, 904.0971927939121, 944.7615762380018, 950.8691190674259, 948.5243705453873, 952.717681203664, 940.9359715264851, 944.4917884505535, 955.9682639691083, 941.7647256351704, 953.0690276131508, 941.9192466017405, 950.3855060034977, 932.0889275894717, 941.2610191059638, 938.1039422940745, …	14.666698432357	[]	[0]	31	950.88372832356	5.9540924196915	-98.0433485308	16.1456402489
BOX_115_035_53	MEX	North America	Mexico	-0.36438048615872	0.27549214580952	True	31	[0.0, 1.00207396456, 2.00141002211, 3.00074607966, 5.00215610177, 6.00149215932, 8.00016427442, 9.00223823898, 10.0015742965, 11.0009103541, 12.0002464116, 13.0023203762, 14.0016564337, 15.0009924913, 16.0003285488, 17.0024025134, 18.0017385709, 19.0010746285, 20.0004106861, 21.0024846506, 22.0018207082, 23.0011567657, 24.0004928233, 25.0025667878, 26.0019028454, 27.0012389029, 28.0005749605, 29.…	[1120.8755030551677, 932.37427233725, 984.291904510283, 934.2151995220311, 960.9494477706347, 970.624869335182, 908.2594481122491, 954.4475099141205, 958.0448180649877, 960.0184867279447, 964.0617515112641, 945.2089209293367, 943.7674093719685, 947.4378914755889, 948.1642669019773, 959.1812791815018, 952.8051410309901, 952.0634588869782, 937.9142611678816, 946.6297955103292, 939.7727511743708, 94…	13.215069777539	[]	[0]	31	953.97277602505	5.3647897535785	-98.0394059462	16.1435733002
BOX_115_035_54	MEX	North America	Mexico	-0.23759056368346	0.30798131222982	True	31	[0.0, 1.00207396456, 2.00141002211, 3.00074607966, 5.00215610177, 6.00149215932, 8.00016427442, 9.00223823898, 10.0015742965, 11.0009103541, 12.0002464116, 13.0023203762, 14.0016564337, 15.0009924913, 16.0003285488, 17.0024025134, 18.0017385709, 19.0010746285, 20.0004106861, 21.0024846506, 22.0018207082, 23.0011567657, 24.0004928233, 25.0025667878, 26.0019028454, 27.0012389029, 28.0005749605, 29.…	[1120.3588997167715, 930.2566284753418, 976.5210341659414, 927.8005301955577, 956.4929278936485, 989.2806768033857, 904.4901078412597, 944.7548736449689, 952.5164550697635, 956.1527874955344, 957.021449711057, 945.3495711153181, 943.8674671122222, 939.1412336478079, 939.5313015104969, 955.2944775069559, 948.5502648182942, 955.2756729358592, 937.2707488935812, 960.8736669605761, 939.4856778645668,…	14.773540367366	[]	[0]	31	950.14814720222	5.9974662256806	-98.0355026595	16.1414390766
BOX_115_035_55	MEX	North America	Mexico	-0.016563725277704	0.28419878140654	True	31	[0.0, 1.00207396456, 2.00141002211, 3.00074607966, 5.00215610177, 6.00149215932, 8.00016427442, 9.00223823898, 10.0015742965, 11.0009103541, 12.0002464116, 13.0023203762, 14.0016564337, 15.0009924913, 16.0003285488, 17.0024025134, 18.0017385709, 19.0010746285, 20.0004106861, 21.0024846506, 22.0018207082, 23.0011567657, 24.0004928233, 25.0025667878, 26.0019028454, 27.0012389029, 28.0005749605, 29.…	[1153.1293592597137, 931.9239405081282, 996.2906412203898, 937.0159581658257, 942.308503381554, 965.8582570482891, 909.8245422707996, 947.7474195537758, 966.1030331557876, 950.1576303180881, 958.7446910040145, 949.275579878974, 944.778233909222, 953.373205565617, 943.9590084207264, 963.3113847650897, 947.1271555955075, 956.0629848036002, 944.6277676716913, 945.7993513538393, 947.7437963099338, 94…	13.632831337113	[]	[0]	31	950.14074663208	5.5343377864851	-98.0316123114	16.1392826894
BOX_115_035_56	MEX	North America	Mexico	0.17843966696415	0.26703470662658	True	31	[0.0, 1.00207396456, 2.00141002211, 3.00074607966, 5.00215610177, 6.00149215932, 8.00016427442, 9.00223823898, 10.0015742965, 11.0009103541, 12.0002464116, 13.0023203762, 14.0016564337, 15.0009924913, 16.0003285488, 17.0024025134, 18.0017385709, 19.0010746285, 20.0004106861, 21.0024846506, 22.0018207082, 23.0011567657, 24.0004928233, 25.0025667878, 26.0019028454, 27.0012389029, 28.0005749605, 29.…	[1160.644173975147, 960.9829202225009, 1012.4272106207183, 957.3997466491239, 966.5054494086486, 994.6798368646516, 938.254132203602, 977.7861482726377, 980.0159543694951, 981.5183274278081, 985.4467167430738, 967.1582662738563, 971.9647392705184, 966.3954858155525, 967.6998534662877, 986.8669740394173, 978.476079576187, 982.4588754046139, 965.9352859482949, 961.6751036603586, 977.2595833205717, …	12.80937201207	[]	[0]	31	972.38018057622	5.2000931142956	-98.0277219527	16.1371262964
BOX_115_035_57	MEX	North America	Mexico	0.19438067852689	0.27126058755935	True	31	[0.0, 1.00207396456, 2.00141002211, 3.00074607966, 5.00215610177, 6.00149215932, 8.00016427442, 9.00223823898, 10.0015742965, 11.0009103541, 12.0002464116, 13.0023203762, 14.0016564337, 15.0009924913, 16.0003285488, 17.0024025134, 18.0017385709, 19.0010746285, 20.0004106861, 21.0024846506, 22.0018207082, 23.0011567657, 24.0004928233, 25.0025667878, 26.0019028454, 27.0012389029, 28.0005749605, 29.…	[1156.0200563726462, 954.1613348890737, 1006.1113816925163, 952.1244589975929, 977.655673413769, 994.7196551793943, 930.9971203999113, 973.9611540770011, 977.0060240888413, 973.978057893661, 974.8216245044778, 957.4918658418329, 959.1952054107511, 967.4042943750756, 957.3616898352342, 972.4000925096944, 979.4831749322581, 966.0619097458448, 966.8379080050636, 973.1366949122765, 976.8131940949017,…	13.012086122914	[]	[0]	31	967.79427894178	5.282386132455	-98.0238315835	16.1349698974
BOX_115_035_58	MEX	North America	Mexico	0.57768756421944	0.23004792559143	True	31	[0.0, 1.00207396456, 2.00141002211, 3.00074607966, 5.00215610177, 6.00149215932, 8.00016427442, 9.00223823898, 10.0015742965, 11.0009103541, 12.0002464116, 13.0023203762, 14.0016564337, 15.0009924913, 16.0003285488, 17.0024025134, 18.0017385709, 19.0010746285, 20.0004106861, 21.0024846506, 22.0018207082, 23.0011567657, 24.0004928233, 25.0025667878, 26.0019028454, 27.0012389029, 28.0005749605, 29.…	[1153.555968302754, 952.2388998446871, 989.2633171386212, 951.5685375672813, 969.0089604136292, 978.5131666486154, 933.8226048443504, 969.4580723763374, 974.2144905218562, 970.4341400115294, 974.4158159613795, 959.4369609477038, 955.8769036481219, 969.0431087610822, 957.2654668469299, 979.4681002914647, 976.2381777279562, 976.3702981950565, 973.9204672134808, 965.9341698023236, 976.5705976474542,…	11.035159107583	[]	[0]	31	960.98288266308	4.4798326343479	-98.0199412037	16.1328134926
BOX_115_035_59	MEX	North America	Mexico	0.54041777591018	0.26215074368077	True	31	[0.0, 1.00207396456, 2.00141002211, 3.00074607966, 5.00215610177, 6.00149215932, 8.00016427442, 9.00223823898, 10.0015742965, 11.0009103541, 12.0002464116, 13.0023203762, 14.0016564337, 15.0009924913, 16.0003285488, 17.0024025134, 18.0017385709, 19.0010746285, 20.0004106861, 21.0024846506, 22.0018207082, 23.0011567657, 24.0004928233, 25.0025667878, 26.0019028454, 27.0012389029, 28.0005749605, 29.…	[1148.5229271212054, 946.2459168363971, 1000.4622380721177, 945.8282849219037, 972.1909820376528, 959.1438886729, 927.009773258628, 963.2299542573993, 964.7814425729424, 966.505505227019, 962.3938580088528, 951.1700155935116, 951.0972687733301, 953.0305795933059, 954.9556578171204, 973.8630123399729, 976.3196011202108, 972.4312706669373, 964.5153735322949, 955.0233937611837, 969.0863368214037, 96…	12.575098007816	[]	[0]	31	955.77500795629	5.1049860315852	-98.0160508133	16.1306570819
BOX_115_035_60	MEX	North America	Mexico	0.55486426188533	0.3270421260162	True	31	[0.0, 1.00207396456, 2.00141002211, 3.00074607966, 5.00215610177, 6.00149215932, 8.00016427442, 9.00223823898, 10.0015742965, 11.0009103541, 12.0002464116, 13.0023203762, 14.0016564337, 15.0009924913, 16.0003285488, 17.0024025134, 18.0017385709, 19.0010746285, 20.0004106861, 21.0024846506, 22.0018207082, 23.0011567657, 24.0004928233, 25.0025667878, 26.0019028454, 27.0012389029, 28.0005749605, 29.…	[1154.7682786568002, 953.4792904786925, 1008.7821975701493, 946.6929913269414, 968.2206184006852, 998.4979772720365, 932.1862450864629, 961.3042770170649, 963.4914264678563, 955.4402862247297, 958.5871140769084, 960.7512632544322, 952.1657730971239, 951.6770513266067, 957.4902778913247, 979.2032685635301, 972.9168482132923, 986.5683137871085, 974.7442485395907, 976.7339599426649, 977.374721363461…	15.687865916328	[]	[0]	31	960.77684920234	6.3686466978697	-98.0121604123	16.1285006654
BOX_115_035_61	MEX	North America	Mexico	0.56868832512251	0.34873692353364	True	31	[0.0, 1.00207396456, 2.00141002211, 3.00074607966, 5.00215610177, 6.00149215932, 8.00016427442, 9.00223823898, 10.0015742965, 11.0009103541, 12.0002464116, 13.0023203762, 14.0016564337, 15.0009924913, 16.0003285488, 17.0024025134, 18.0017385709, 19.0010746285, 20.0004106861, 21.0024846506, 22.0018207082, 23.0011567657, 24.0004928233, 25.0025667878, 26.0019028454, 27.0012389029, 28.0005749605, 29.…	[1163.623331469958, 949.1572775117085, 1011.2779330561897, 942.8903637652924, 962.6417533363932, 981.0763109384403, 927.8399240805644, 949.4190835449889, 961.385930187635, 949.1558191535768, 953.6551181830537, 949.3060579084729, 949.304610897307, 939.6723477642091, 952.5800545004317, 976.2984445951481, 984.3091573605715, 990.3013461046647, 966.9037690702127, 982.6333456072026, 972.0685836537644, …	16.728544224015	[]	[0]	31	956.00579713721	6.7911197300157	-98.0082700008	16.126344243
BOX_115_035_62	MEX	North America	Mexico	0.65397229379238	0.35785810597214	True	31	[0.0, 1.00207396456, 2.00141002211, 3.00074607966, 5.00215610177, 6.00149215932, 8.00016427442, 9.00223823898, 10.0015742965, 11.0009103541, 12.0002464116, 13.0023203762, 14.0016564337, 15.0009924913, 16.0003285488, 17.0024025134, 18.0017385709, 19.0010746285, 20.0004106861, 21.0024846506, 22.0018207082, 23.0011567657, 24.0004928233, 25.0025667878, 26.0019028454, 27.0012389029, 28.0005749605, 29.…	[1173.5565776555181, 961.6718749743138, 1013.1762322236922, 956.022733358588, 986.5193580560585, 986.9107676948952, 935.1083073585229, 973.227802557472, 969.2238380886971, 965.0765265714708, 965.3605996303353, 960.4649591408229, 960.3731267466562, 960.3284249784131, 975.1927029781999, 1000.7930127745528, 1003.2253482709637, 1014.0394549741808, 984.6932244335978, 1007.2771495028576, 991.2491947180…	17.166077173429	[]	[0]	31	969.32290272426	6.9687407512377	-98.0043795786	16.1241878148
BOX_115_035_63	MEX	North America	Mexico	0.97925482709838	0.35708660542887	True	31	[0.0, 1.00207396456, 2.00141002211, 3.00074607966, 5.00215610177, 6.00149215932, 8.00016427442, 9.00223823898, 10.0015742965, 11.0009103541, 12.0002464116, 13.0023203762, 14.0016564337, 15.0009924913, 16.0003285488, 17.0024025134, 18.0017385709, 19.0010746285, 20.0004106861, 21.0024846506, 22.0018207082, 23.0011567657, 24.0004928233, 25.0025667878, 26.0019028454, 27.0012389029, 28.0005749605, 29.…	[1184.1132113296858, 961.9191303264001, 1010.7477926744892, 949.632889607912, 975.8909420807066, 967.1326980165683, 936.5721868021385, 969.0192081481094, 966.128915227049, 956.1769291161887, 962.5484429916072, 967.3923899586888, 962.9903571877618, 994.7412106152323, 989.5248946032816, 1007.2484971092487, 1010.8735391686976, 1007.8422890158882, 994.6665559355732, 1006.4838191136859, 993.0620887843…	17.129070426425	[]	[0]	31	965.48343946943	6.95371700518	-98.0004891459	16.1220313807
BOX_115_035_64	MEX	North America	Mexico	0.96718073564456	0.34734969078612	True	31	[0.0, 1.00207396456, 2.00141002211, 3.00074607966, 5.00215610177, 6.00149215932, 8.00016427442, 9.00223823898, 10.0015742965, 11.0009103541, 12.0002464116, 13.0023203762, 14.0016564337, 15.0009924913, 16.0003285488, 17.0024025134, 18.0017385709, 19.0010746285, 20.0004106861, 21.0024846506, 22.0018207082, 23.0011567657, 24.0004928233, 25.0025667878, 26.0019028454, 27.0012389029, 28.0005749605, 29.…	[1210.4562658794077, 992.9280568032968, 1037.3350689901436, 895.6226847184151, 1001.427396335227, 990.7816426845728, 832.8333598848184, 992.8569553245062, 992.861897359399, 987.4344675613479, 997.8526881888318, 1002.2977774072912, 1029.3742023104076, 835.9780778277336, 1023.0498836256843, 1037.7697171162968, 1026.191146113594, 1047.9049407293808, 1026.2675033441626, 1035.2765648821944, 1043.65138…	15.490874445255	[3, 6, 13]	[0]	31	1000.7675354013	7.0359791892598	-97.9965987027	16.1198749407
BOX_115_035_65	MEX	North America	Mexico	1.0292322972239	0.34096059654664	True	31	[0.0, 1.00207396456, 2.00141002211, 3.00074607966, 5.00215610177, 6.00149215932, 8.00016427442, 9.00223823898, 10.0015742965, 11.0009103541, 12.0002464116, 13.0023203762, 14.0016564337, 15.0009924913, 16.0003285488, 17.0024025134, 18.0017385709, 19.0010746285, 20.0004106861, 21.0024846506, 22.0018207082, 23.0011567657, 24.0004928233, 25.0025667878, 26.0019028454, 27.0012389029, 28.0005749605, 29.…	[1226.8028664767135, 839.3682427092266, 1039.1866227033568, 824.8136979318401, 1005.9853025014094, 1022.5261985847744, 804.5368304790389, 993.8845877015646, 1000.0469618863289, 991.8550588525029, 1012.702503787066, 1016.7512812977435, 1018.4506565084795, 1024.9354601187608, 1044.8365524992244, 1047.0258280533444, 1035.7623270550678, 1035.971983324223, 1036.840124371349, 1023.2049704428716, 1028.2…	12.962861987833	[1, 2, 3, 6]	[0]	27	1004.4686741697	7.1076717949124	-97.9927082488	16.1177184949
BOX_115_035_66	MEX	North America	Mexico	0.11711390639314	0.49245272298858	True	31	[0.0, 1.00207396456, 2.00141002211, 3.00074607966, 5.00215610177, 6.00149215932, 8.00016427442, 9.00223823898, 10.0015742965, 11.0009103541, 12.0002464116, 13.0023203762, 14.0016564337, 15.0009924913, 16.0003285488, 17.0024025134, 18.0017385709, 19.0010746285, 20.0004106861, 21.0024846506, 22.0018207082, 23.0011567657, 24.0004928233, 25.0025667878, 26.0019028454, 27.0012389029, 28.0005749605, 29.…	[1218.2075558029424, 801.0555190915376, 1057.2373038805563, 801.183574669231, 1076.382704727381, 1029.8864537124791, 786.4107040618281, 982.0046549971062, 996.5820067427965, 1001.6040060214032, 1031.953064895384, 1005.1710407327158, 1040.0087059807443, 1033.9412800638547, 1022.128988925901, 1045.656211391268, 1021.6127717953617, 1037.181729634154, 1023.5167858518906, 1049.8610847763875, 1038.7502…	18.722385936453	[1, 2, 3, 6]	[0]	27	1024.3434714849	10.265679456324	-97.9888177844	16.1155620432
BOX_115_035_67	MEX	North America	Mexico	-0.047274907282225	0.50118996632982	True	31	[0.0, 1.00207396456, 2.00141002211, 3.00074607966, 5.00215610177, 6.00149215932, 8.00016427442, 9.00223823898, 10.0015742965, 11.0009103541, 12.0002464116, 13.0023203762, 14.0016564337, 15.0009924913, 16.0003285488, 17.0024025134, 18.0017385709, 19.0010746285, 20.0004106861, 21.0024846506, 22.0018207082, 23.0011567657, 24.0004928233, 25.0025667878, 26.0019028454, 27.0012389029, 28.0005749605, 29.…	[1177.0506103899395, 784.9571448710494, 1035.6218048392768, 812.7806231240507, 991.6080568742117, 1013.653465411726, 774.9364799169657, 942.5185914195063, 987.1544830262677, 970.2093373344492, 988.7581111975941, 782.030825751304, 1010.8394825652365, 1003.640298177377, 988.7218613198543, 1024.8801766033941, 1004.5133800212075, 1010.0271737443103, 990.742028395762, 1005.8163606067901, 983.800655325…	17.521842502674	[0, 1, 2, 3, 6, 11, 22]	[23]	26	993.4641351591	10.201638376363	-97.9849273094	16.1134055856
BOX_115_035_68	MEX	North America	Mexico	0.92090284992406	0.55375368617428	True	31	[0.0, 1.00207396456, 2.00141002211, 3.00074607966, 5.00215610177, 6.00149215932, 8.00016427442, 9.00223823898, 10.0015742965, 11.0009103541, 12.0002464116, 13.0023203762, 14.0016564337, 15.0009924913, 16.0003285488, 17.0024025134, 18.0017385709, 19.0010746285, 20.0004106861, 21.0024846506, 22.0018207082, 23.0011567657, 24.0004928233, 25.0025667878, 26.0019028454, 27.0012389029, 28.0005749605, 29.…	[1151.651531366091, 944.8988374808107, 1009.3631612929295, 932.9723858246326, 957.037398360897, 990.0573806493406, 916.4300072586519, 945.4044351197377, 924.5113464960028, 918.4461325597823, 978.5760819092251, 969.3386041167114, 978.1709205909184, 988.8799810568777, 985.6270680016163, 1009.6341157581227, 989.8486528019519, 983.0119037279691, 909.709658066291, 914.3001257286687, 972.727266634227, …	26.562981133444	[]	[0]	31	951.54119502472	10.783508304605	-97.9810368239	16.1112491222
BOX_115_035_69	MEX	North America	Mexico	0.74172799710668	0.30726888163704	True	31	[0.0, 1.00207396456, 2.00141002211, 3.00074607966, 5.00215610177, 6.00149215932, 8.00016427442, 9.00223823898, 10.0015742965, 11.0009103541, 12.0002464116, 13.0023203762, 14.0016564337, 15.0009924913, 16.0003285488, 17.0024025134, 18.0017385709, 19.0010746285, 20.0004106861, 21.0024846506, 22.0018207082, 23.0011567657, 24.0004928233, 25.0025667878, 26.0019028454, 27.0012389029, 28.0005749605, 29.…	[1122.5915705479167, 910.3180109809191, 977.7623326933063, 908.335377352501, 921.0286743458954, 956.5359728375203, 898.9679290412349, 932.5112374650815, 938.7784923015871, 945.038656649758, 941.3544910719995, 939.396694158638, 945.2589193442344, 948.6642518852894, 950.1871413969778, 961.201657670895, 955.2130245172793, 956.2350397831833, 945.0338130220938, 945.9466376792942, 940.369991649896, 937…	14.739365524998	[]	[0]	31	930.34572697489	5.9835929048727	-97.9771463278	16.109092653
BOX_115_057_0	MEX	North America	Mexico	5.0357517915806	0.20480099955072	True	27	[0.0, 2.00141002211, 3.00074607966, 4.00008213721, 5.00215610177, 6.00149215932, 7.00082821687, 8.00016427442, 9.00223823898, 10.0015742965, 11.0009103541, 12.0002464116, 13.0023203762, 14.0016564337, 15.0009924913, 16.0003285488, 17.0024025134, 18.0017385709, 24.0004928233, 25.0025667878, 26.0019028454, 27.0012389029, 28.0005749605, 29.002648925, 30.0019849826, 31.0013210401, 32.0006570977]	[772.9490199210411, 820.896336130204, 798.7744312099395, 787.0296480021275, 779.1905821958164, 785.1489707046474, 800.9449784387591, 795.7891445825559, 823.4556301243933, 809.6601874085624, 828.831985582926, 837.241096023251, 823.5565782968578, 844.361028892781, 858.9253217732987, 854.8578931056792, 840.2637064150703, 867.5068058780593, 888.8002287950447, 895.9003050115851, 912.0100384377275, 909…	9.7105867971488	[]	[1]	32	768.14380501531	3.8569054161601	-92.3573798644	14.652104258
[truncated: 32,720 more rows]
